# Supplementary material for: Metagenomic insights into surface sediment microbial community and functional composition along a water-depth gradient in a subtropic deep lake
Source: Front Microbiol. 2025 Jul 30;16:1614055. doi: 10.3389/fmicb.2025.1614055 (PMC12343629; doi:10.3389/fmicb.2025.1614055)
Supplement: Supplementary file 2 [file Table_1.xlsx]

## Sheet: Readme
Table Caption
Table S1	Environmental factors and their groupings.
Table S2	The statistics for metagenomic assembly and mapping reads in 39 samples in the study.
Table S3	List of functional genes measured.
Table S4	Details of the linear regression relationship between the diversity of taxonomy or gene and water depth.
Table S5	Details of the linear regression relationship between taxonomy or gene composition dissimilarity and water depth changes.
Table S6	Details of explained variance of each functional pathways.
Table S7	Details of the contribution of microbial communities to biogeochemical processes across three water layers.

## Sheet: Table S1
Table S1. Environmental factors and their groupings. This grouping was used for the random forest analysis and mantel test (Fig. 4) in this study.
Group	Factor	Abbreviation
Depth	Water Depth	Depth
Environmental factors	Bottom Water Temperature	Tem.bot
	Bottom Water Conductivity	Con.bot
	Bottom Water pH	pH.bot
	Bottom Water Chlorophyll a	Chla.bot
	Bottom Water Dissolved Oxygen	DO.bot
	Surface Water Temperature	Tem.sur
	Surface Water Conductivity	Con.sur
	Surface Water pH	pH.sur
	Surface Water Chlorophyll a	Chla.sur
	Surface Water Dissolved Oxygen	DO.sur
	Total Phosphorus in Water	TP.water
	Total Nitrogen in Water	TN.water
	Silicon Dioxide in Water	SiO2
	Bicarbonate Concentration in Water	HCO3
	Grain Size Less than 4 Micrometers in Surface Sediments	GSL4
	Grain Size 4 to 16 Micrometers in Surface Sediments	GS4_16
	Grain Size 16 to 32 Micrometers in Surface Sediments	GS16_32
	Grain Size 32 to 64 Micrometers in Surface Sediments	GS32_64
	Grain Size More than 64 Micrometers in Surface Sediments	GSL64
	Median Grain Size 0.5 Micrometers in Surface Sediments	GSd0.5
	Grain Size Distribution 4 to 3 in Surface Sediments	GSD4_3
	Loss On Ignition of Surface Sediments	LOI
	Total Phosphorus in Surface Sediments	TP.sed
	First Axis of Principal Component Analysis for Metal Ions Concentrations in Sediments	PC1
	Second Axis of Principal Component Analysis for Metal Ions Concentrations in Sediments	PC1
	Water Content of Sediment	WC.sed
	Porosity of Sediment	Porosity

## Sheet: Table S2
Table S2. The statistics for metagenomic assembly and mapping reads in 39 samples in the study.
Assembly	# contigs (>= 0 bp)	# contigs (>= 1000 bp)	# contigs (>= 5000 bp)	# contigs (>= 10000 bp)	# contigs (>= 25000 bp)	# contigs (>= 50000 bp)	Total length (>= 0 bp)	Total length (>= 1000 bp)	Total length (>= 5000 bp)	Total length (>= 10000 bp)	Total length (>= 25000 bp)	Total length (>= 50000 bp)	# contigs	Largest contig	Total length	N50	N90	auN	L50	L90	# N's per 100 kbp	total_bases.Gbase.	total_reads.Million.	read_mapping
lgs01	457318	457318	18688	4838	681	114	910600724	910600724	179163358	86447804	27313861	8372874	457318	242347	910600724	1990	1112	4807.4	115956	370834	0	22.5	154.42	0.3514
lgs02	373643	373643	15113	3503	509	75	737063271	737063271	139202440	61737448	19225654	5164882	373643	143976	737063271	1975	1109	4394.1	96029	303538	0	19.98	137.71	0.3351
lgs03	257721	257721	9580	2566	375	49	494937101	494937101	92582970	45599063	14202947	3397298	257721	127967	494937101	1874	1099	4471.7	67168	210443	0	19.34	132.56	0.2066
lgs04	403134	403134	17810	5163	846	126	821173141	821173141	180830159	95799407	32702387	8566354	403134	172770	821173141	2042	1112	5289.8	97054	325135	0	22.31	153.38	0.3431
lgs05	327626	327626	12253	3130	527	105	635332733	635332733	120489781	59839316	22210376	8146559	327626	283310	635332733	1907	1100	5140	83998	266949	0	22.35	154.6	0.2527
lgs06	331165	331165	10898	3010	467	70	626654237	626654237	107799991	54886059	17831151	4627304	331165	135766	626654237	1842	1097	4359.7	88626	271259	0	19.37	134.71	0.2635
lgs07	338581	338581	8959	1917	218	30	604489558	604489558	78539135	32094222	8434947	2114615	338581	102903	604489558	1722	1086	3389.5	98308	280525	0	18.96	128.99	0.2772
lgs08	315522	315522	5385	1036	157	24	524634613	524634613	46672881	18130225	5850055	1456232	315522	96674	524634613	1583	1075	2826.3	100241	264871	0	20.62	140.51	0.207
lgs09	364099	364099	8016	1530	102	6	634243010	634243010	65731448	23171335	3450597	398846	364099	100436	634243010	1690	1086	2814.8	110721	303166	0	18.26	124.34	0.2861
lgs10	300528	300528	6567	1447	183	30	517361000	517361000	58603578	24984086	7038716	1994482	300528	122036	517361000	1642	1079	3216.4	90867	250647	0	34.76	239.92	0.2069
lgs11	356386	356386	12245	2866	344	53	678743873	678743873	111053068	48817039	13198535	3483213	356386	145554	678743873	1884	1102	3939.6	96203	291607	0	20.39	140.56	0.2923
lgs12	418299	418299	18232	4571	657	116	850220686	850220686	172940014	81836112	26014127	8179741	418299	170204	850220686	2068	1118	4835.7	104038	337732	0	20.6	142.51	0.3725
lgs13	391178	391178	11959	2709	363	67	729105142	729105142	108779721	47589571	14339470	4531116	391178	176149	729105142	1830	1098	3853.2	108770	321493	0	21.06	144.86	0.2946
lgs14	331882	331882	10406	2269	228	27	615074211	615074211	91084314	37026767	8603726	1972374	331882	131359	615074211	1819	1095	3578.7	92769	273035	0	18.78	127.83	0.2775
lgs15	354426	354426	10801	2581	383	63	652980428	652980428	101401567	46785717	15253182	4532094	354426	318244	652980428	1782	1090	4136.8	97907	291813	0	36.11	246.18	0.2636
lgs17	433193	433193	18053	4309	558	93	863930791	863930791	167386365	75521770	22356309	7101142	433193	203421	863930791	2009	1112	4631.2	110239	351161	0	21.23	144.45	0.3604
lgs18	378393	378393	14219	3458	472	60	736377027	736377027	131415031	60037211	17650089	4091970	378393	180601	736377027	1938	1107	4230.3	99429	308306	0	20.75	142.98	0.3187
lgs19	453114	453114	18282	4349	567	78	896627712	896627712	168904411	75929281	21877819	5766437	453114	186144	896627712	1988	1111	4419.3	116468	367902	0	23.72	164.16	0.3216
lgs21	388722	388722	16250	4053	559	107	775299704	775299704	153584603	71839887	22657001	7686686	388722	223528	775299704	2003	1110	4781.1	97995	315007	0	21.02	145.45	0.2971
lgs22	469134	469134	20076	5425	798	142	947242860	947242860	197104019	98797503	32228685	10471035	469134	215019	947242860	2027	1114	5118	116096	379219	0	23.43	159.73	0.3425
lgs23	345487	345487	12535	3143	545	103	672937681	672937681	121960943	59684843	22366030	7512509	345487	158383	672937681	1930	1106	4789.6	89970	281394	0	19.09	131.6	0.308
lgs24	422467	422467	19339	5201	872	179	870943726	870943726	193811612	98960953	36636432	13171268	422467	239487	870943726	2091	1116	5649.1	100800	339860	0	23.75	164.51	0.3342
lgs25	372952	372952	8623	1537	141	8	655731888	655731888	70587777	24242616	4881384	549322	372952	97794	655731888	1710	1088	2903.6	112268	309994	0	19.15	132.28	0.3046
lgs26	239210	239210	3425	827	164	35	389667408	389667408	33660734	16572964	6953436	2552859	239210	184728	389667408	1537	1068	3223.1	77141	201482	0	20.73	143.76	0.1383
lgs27	389215	389215	12237	2742	275	32	722518485	722518485	108192646	44846513	9991384	2155209	389215	110457	722518485	1820	1097	3568.1	108518	320121	0	20.06	138.61	0.318
lgs28	418098	418098	17764	4494	752	212	851086679	851086679	178178771	89646774	36065195	18285510	418098	305167	851086679	2052	1117	6248.6	102618	337430	0	20.44	139.31	0.3932
lgs29	459398	459398	9464	1711	125	23	788199251	788199251	77999956	26979433	5132331	1777619	459398	226099	788199251	1654	1082	2890.2	141625	383525	0	19.07	132.45	0.0682
lgs30	361661	361661	10697	2292	273	26	669959929	669959929	94114181	38589607	9691615	1661946	361661	112082	669959929	1825	1098	3490.5	102142	297636	0	19.67	134.21	0.2602
lgs31	495782	495782	19278	4744	711	125	979663200	979663200	182668618	86034592	28264694	8858152	495782	155612	979663200	1979	1111	4612.6	127890	402702	0	24.39	168.98	0.3518
lgs32	249904	249904	5439	1218	151	17	432108488	432108488	48621615	20666829	5530375	1087957	249904	90255	432108488	1654	1081	3141.4	75491	208291	0	17.17	118.39	0.2127
lgs33	186176	186176	5745	1846	412	88	341557898	341557898	63910543	37764230	16816098	5927403	186176	128826	341557898	1716	1077	5335.9	48773	153223	0	23	159.59	0.1224
lgs35	380068	380068	13173	2861	266	17	724892167	724892167	114208867	45795846	9201845	1230120	380068	247142	724892167	1897	1106	3628.2	104024	311059	0	18.01	124.71	0.4185
lgs36	302057	302057	7854	1628	165	35	540345217	540345217	68128270	26974709	6659583	2423371	302057	135128	540345217	1734	1089	3351.4	88325	250209	0	16.61	114.75	0.2794
lgs37	333268	333268	8201	1632	177	27	592750525	592750525	70181774	26983099	6758599	1896693	333268	227914	592750525	1727	1090	3238.9	98701	276424	0	17.04	117.76	0.2703
lgs38	353877	353877	6995	1311	119	7	602693265	602693265	58175855	20865397	4097912	444471	353877	88075	602693265	1636	1080	2766.2	109886	295818	0	20.52	142.66	0.2338
lgs39	358646	358646	8539	1673	143	22	628971352	628971352	71938013	26772967	5637037	1616073	358646	225904	628971352	1694	1085	3116.3	107401	298184	0	24.47	168.77	0.2073
lgs40	298457	298457	6239	1093	92	22	509157783	509157783	51751074	17936894	4009681	1715129	298457	175691	509157783	1635	1078	2980.9	91777	249358	0	19.21	133.35	0.1789
lgs41	293584	293584	4272	747	50	4	475780287	475780287	34002343	11205499	1674017	253646	293584	73439	475780287	1545	1069	2398.7	96093	247522	0	21.5	149.04	0.1532
lgs42	283659	283659	9000	2336	442	127	533130287	533130287	93751955	49286657	21956967	11734671	283659	392042	533130287	1810	1092	6329.5	75173	232552	0	19.55	135.25	0.2167

## Sheet: Table S3
Table S3. List of functional genes measured. These genes were classified into three subgroups, namely, carbon cycling (n=294), nitrogen cycling (89), and sulfur cycling (23).
KO	Gene		module	pathway		Function. description	Cycles
K01803	TPI		M00002	Glycolysis		core module involving three-carbon compounds	Carbon cycling
K00134	GAPDH		M00002	Glycolysis		core module involving three-carbon compounds	Carbon cycling
K00150	gap2		M00002	Glycolysis		core module involving three-carbon compounds	Carbon cycling
K00927	PGK		M00002	Glycolysis		core module involving three-carbon compounds	Carbon cycling
K11389	gapor		M00002	Glycolysis		core module involving three-carbon compounds	Carbon cycling
K01834	PGAM		M00002	Glycolysis		core module involving three-carbon compounds	Carbon cycling
K15633	gpmI		M00002	Glycolysis		core module involving three-carbon compounds	Carbon cycling
K15634	gpmB		M00002	Glycolysis		core module involving three-carbon compounds	Carbon cycling
K15635	apgM		M00002	Glycolysis		core module involving three-carbon compounds	Carbon cycling
K01689	ENO		M00002	Glycolysis		core module involving three-carbon compounds	Carbon cycling
K00873	PK		M00002	Glycolysis		core module involving three-carbon compounds	Carbon cycling
K12406	PKLR		M00002	Glycolysis		core module involving three-carbon compounds	Carbon cycling
K01596	E4.1.1.32		M00003	Gluconeogenesis		oxaloacetate => fructose-6P	Carbon cycling
K01610	pckA		M00003	Gluconeogenesis		oxaloacetate => fructose-6P	Carbon cycling
K01623	ALDO		M00003	Gluconeogenesis		oxaloacetate => fructose-6P	Carbon cycling
K01624	FBA		M00003	Gluconeogenesis		oxaloacetate => fructose-6P	Carbon cycling
K11645	fbaB		M00003	Gluconeogenesis		oxaloacetate => fructose-6P	Carbon cycling
K03841	FBP		M00003	Gluconeogenesis		oxaloacetate => fructose-6P	Carbon cycling
K02446	glpX		M00003	Gluconeogenesis		oxaloacetate => fructose-6P	Carbon cycling
K11532	glpX-SEBP		M00003	Gluconeogenesis		oxaloacetate => fructose-6P	Carbon cycling
K01086	fbp-SEBP		M00003	Gluconeogenesis		oxaloacetate => fructose-6P	Carbon cycling
K04041	fbp3		M00003	Gluconeogenesis		oxaloacetate => fructose-6P	Carbon cycling
K01622	K01622		M00003	Gluconeogenesis		oxaloacetate => fructose-6P	Carbon cycling
K01647	CS		M00010	Citrate cycle		oxaloacetate => 2-oxoglutarate	Carbon cycling
K05942	E2.3.3.3		M00010	Citrate cycle		oxaloacetate => 2-oxoglutarate	Carbon cycling
K01681	ACO		M00010	Citrate cycle		oxaloacetate => 2-oxoglutarate	Carbon cycling
K01682	acnB		M00010	Citrate cycle		oxaloacetate => 2-oxoglutarate	Carbon cycling
K00031	IDH1		M00010	Citrate cycle		oxaloacetate => 2-oxoglutarate	Carbon cycling
K00030	IDH3		M00010	Citrate cycle		oxaloacetate => 2-oxoglutarate	Carbon cycling
K00164	OGDH		M00011	Citrate cycle		2-oxoglutarate => oxaloacetate	Carbon cycling
K00658	DLST		M00011	Citrate cycle		2-oxoglutarate => oxaloacetate	Carbon cycling
K01616	kgd		M00011	Citrate cycle		2-oxoglutarate => oxaloacetate	Carbon cycling
K00382	DLD		M00011	Citrate cycle		2-oxoglutarate => oxaloacetate	Carbon cycling
K00174	korA		M00011	Citrate cycle		2-oxoglutarate => oxaloacetate	Carbon cycling
K00175	korB		M00011	Citrate cycle		2-oxoglutarate => oxaloacetate	Carbon cycling
K00177	korC		M00011	Citrate cycle		2-oxoglutarate => oxaloacetate	Carbon cycling
K00176	korD		M00011	Citrate cycle		2-oxoglutarate => oxaloacetate	Carbon cycling
K01902	sucD		M00011	Citrate cycle		2-oxoglutarate => oxaloacetate	Carbon cycling
K01903	sucC		M00011	Citrate cycle		2-oxoglutarate => oxaloacetate	Carbon cycling
K01899	LSC1		M00011	Citrate cycle		2-oxoglutarate => oxaloacetate	Carbon cycling
K01900	LSC2		M00011	Citrate cycle		2-oxoglutarate => oxaloacetate	Carbon cycling
K18118	aarC		M00011	Citrate cycle		2-oxoglutarate => oxaloacetate	Carbon cycling
K00234	SDHA		M00011	Citrate cycle		2-oxoglutarate => oxaloacetate	Carbon cycling
K00235	SDHB		M00011	Citrate cycle		2-oxoglutarate => oxaloacetate	Carbon cycling
K00236	SDHC		M00011	Citrate cycle		2-oxoglutarate => oxaloacetate	Carbon cycling
K00237	SDHD		M00011	Citrate cycle		2-oxoglutarate => oxaloacetate	Carbon cycling
K25801	SDH4		M00011	Citrate cycle		2-oxoglutarate => oxaloacetate	Carbon cycling
K00239	sdhA		M00011	Citrate cycle		2-oxoglutarate => oxaloacetate	Carbon cycling
K00240	sdhB		M00011	Citrate cycle		2-oxoglutarate => oxaloacetate	Carbon cycling
K00241	sdhC		M00011	Citrate cycle		2-oxoglutarate => oxaloacetate	Carbon cycling
K00242	sdhD		M00011	Citrate cycle		2-oxoglutarate => oxaloacetate	Carbon cycling
K00244	frdA		M00011	Citrate cycle		2-oxoglutarate => oxaloacetate	Carbon cycling
K00245	frdB		M00011	Citrate cycle		2-oxoglutarate => oxaloacetate	Carbon cycling
K00246	frdC		M00011	Citrate cycle		2-oxoglutarate => oxaloacetate	Carbon cycling
K00247	frdD		M00011	Citrate cycle		2-oxoglutarate => oxaloacetate	Carbon cycling
K01676	E4.2.1.2A		M00011	Citrate cycle		2-oxoglutarate => oxaloacetate	Carbon cycling
K01679	E4.2.1.2B		M00011	Citrate cycle		2-oxoglutarate => oxaloacetate	Carbon cycling
K01677	E4.2.1.2AA		M00011	Citrate cycle		2-oxoglutarate => oxaloacetate	Carbon cycling
K01678	E4.2.1.2AB		M00011	Citrate cycle		2-oxoglutarate => oxaloacetate	Carbon cycling
K00026	MDH2		M00011	Citrate cycle		2-oxoglutarate => oxaloacetate	Carbon cycling
K00025	MDH1		M00011	Citrate cycle		2-oxoglutarate => oxaloacetate	Carbon cycling
K00024	mdh		M00011	Citrate cycle		2-oxoglutarate => oxaloacetate	Carbon cycling
K00116	mqo		M00011	Citrate cycle		2-oxoglutarate => oxaloacetate	Carbon cycling
K00928	lysC		M00017	Methionine biosynthesis		aspartate => homoserine => methionine	Carbon cycling
K12524	thrA		M00017	Methionine biosynthesis		aspartate => homoserine => methionine	Carbon cycling
K12525	metL		M00017	Methionine biosynthesis		aspartate => homoserine => methionine	Carbon cycling
K00133	asd		M00017	Methionine biosynthesis		aspartate => homoserine => methionine	Carbon cycling
K00003	hom		M00017	Methionine biosynthesis		aspartate => homoserine => methionine	Carbon cycling
K00651	metA		M00017	Methionine biosynthesis		aspartate => homoserine => methionine	Carbon cycling
K00641	metX		M00017	Methionine biosynthesis		aspartate => homoserine => methionine	Carbon cycling
K01739	metB		M00017	Methionine biosynthesis		aspartate => homoserine => methionine	Carbon cycling
K01760	metC		M00017	Methionine biosynthesis		aspartate => homoserine => methionine	Carbon cycling
K14155	patB		M00017	Methionine biosynthesis		aspartate => homoserine => methionine	Carbon cycling
K00548	metH		M00017	Methionine biosynthesis		aspartate => homoserine => methionine	Carbon cycling
K24042	yitJ		M00017	Methionine biosynthesis		aspartate => homoserine => methionine	Carbon cycling
K00549	metE		M00017	Methionine biosynthesis		aspartate => homoserine => methionine	Carbon cycling
K11262	ACACA		M00082	Fatty acid biosynthesis		initiation	Carbon cycling
K02160	accB		M00082	Fatty acid biosynthesis		initiation	Carbon cycling
K01961	accC		M00082	Fatty acid biosynthesis		initiation	Carbon cycling
K11263	bccA		M00082	Fatty acid biosynthesis		initiation	Carbon cycling
K01962	accA		M00082	Fatty acid biosynthesis		initiation	Carbon cycling
K01963	accD		M00082	Fatty acid biosynthesis		initiation	Carbon cycling
K18472	accD6		M00082	Fatty acid biosynthesis		initiation	Carbon cycling
K00665	FASN		M00082	Fatty acid biosynthesis		initiation	Carbon cycling
K00667	FAS2		M00082	Fatty acid biosynthesis		initiation	Carbon cycling
K00668	FAS1		M00082	Fatty acid biosynthesis		initiation	Carbon cycling
K11533	fas		M00082	Fatty acid biosynthesis		initiation	Carbon cycling
K00645	fabD		M00082	Fatty acid biosynthesis		initiation	Carbon cycling
K00648	fabH		M00082	Fatty acid biosynthesis		initiation	Carbon cycling
K18473	fabY		M00082	Fatty acid biosynthesis		initiation	Carbon cycling
K00647	fabB		M00083	Fatty acid biosynthesis		elongation	Carbon cycling
K09458	fabF		M00083	Fatty acid biosynthesis		elongation	Carbon cycling
K00059	fabG		M00083	Fatty acid biosynthesis		elongation	Carbon cycling
K02372	fabZ		M00083	Fatty acid biosynthesis		elongation	Carbon cycling
K01716	fabA		M00083	Fatty acid biosynthesis		elongation	Carbon cycling
K16363	lpxC-fabZ		M00083	Fatty acid biosynthesis		elongation	Carbon cycling
K00208	fabI		M00083	Fatty acid biosynthesis		elongation	Carbon cycling
K02371	fabK		M00083	Fatty acid biosynthesis		elongation	Carbon cycling
K10780	fabL		M00083	Fatty acid biosynthesis		elongation	Carbon cycling
K00209	fabV		M00083	Fatty acid biosynthesis		elongation	Carbon cycling
K07508	ACAA2		M00085	Fatty acid elongation in mitochondria		Fatty acid elongation in mitochondria	Carbon cycling
K07509	HADHB		M00085	Fatty acid elongation in mitochondria		Fatty acid elongation in mitochondria	Carbon cycling
K00022	HADH		M00085	Fatty acid elongation in mitochondria		Fatty acid elongation in mitochondria	Carbon cycling
K07511	ECHS1		M00085	Fatty acid elongation in mitochondria		Fatty acid elongation in mitochondria	Carbon cycling
K07515	HADHA		M00085	Fatty acid elongation in mitochondria		Fatty acid elongation in mitochondria	Carbon cycling
K07512	MECR		M00085	Fatty acid elongation in mitochondria		Fatty acid elongation in mitochondria	Carbon cycling
K00629	GPAT1_2		M00089	Triacylglycerol biosynthesis		Triacylglycerol biosynthesis	Carbon cycling
K13506	GPAT3_4		M00089	Triacylglycerol biosynthesis		Triacylglycerol biosynthesis	Carbon cycling
K13507	GAT		M00089	Triacylglycerol biosynthesis		Triacylglycerol biosynthesis	Carbon cycling
K00630	ATS1		M00089	Triacylglycerol biosynthesis		Triacylglycerol biosynthesis	Carbon cycling
K13508	GPAT		M00089	Triacylglycerol biosynthesis		Triacylglycerol biosynthesis	Carbon cycling
K00655	plsC		M00089	Triacylglycerol biosynthesis		Triacylglycerol biosynthesis	Carbon cycling
K13509	AGPAT1_2		M00089	Triacylglycerol biosynthesis		Triacylglycerol biosynthesis	Carbon cycling
K13523	AGPAT3_4		M00089	Triacylglycerol biosynthesis		Triacylglycerol biosynthesis	Carbon cycling
K19007	AGPAT5		M00089	Triacylglycerol biosynthesis		Triacylglycerol biosynthesis	Carbon cycling
K13513	LCLAT1		M00089	Triacylglycerol biosynthesis		Triacylglycerol biosynthesis	Carbon cycling
K13517	MBOAT1_2		M00089	Triacylglycerol biosynthesis		Triacylglycerol biosynthesis	Carbon cycling
K13519	LPT1		M00089	Triacylglycerol biosynthesis		Triacylglycerol biosynthesis	Carbon cycling
K14674	TGL4		M00089	Triacylglycerol biosynthesis		Triacylglycerol biosynthesis	Carbon cycling
K22831	LOA1		M00089	Triacylglycerol biosynthesis		Triacylglycerol biosynthesis	Carbon cycling
K01080	PLPP1_2_3		M00089	Triacylglycerol biosynthesis		Triacylglycerol biosynthesis	Carbon cycling
K15728	LPIN		M00089	Triacylglycerol biosynthesis		Triacylglycerol biosynthesis	Carbon cycling
K18693	DPP1		M00089	Triacylglycerol biosynthesis		Triacylglycerol biosynthesis	Carbon cycling
K11155	DGAT1		M00089	Triacylglycerol biosynthesis		Triacylglycerol biosynthesis	Carbon cycling
K11160	DGAT2		M00089	Triacylglycerol biosynthesis		Triacylglycerol biosynthesis	Carbon cycling
K14456	MOGAT3		M00089	Triacylglycerol biosynthesis		Triacylglycerol biosynthesis	Carbon cycling
K22849	DGAT3		M00089	Triacylglycerol biosynthesis		Triacylglycerol biosynthesis	Carbon cycling
K00275	pdxH		M00544	Carbazole degradation		carbazole => 2-oxopent-4-enoate + anthranilate	Carbon cycling
K15755	carBb		M00544	Carbazole degradation		carbazole => 2-oxopent-4-enoate + anthranilate	Carbon cycling
K05708	hcaE		M00545	Trans-cinnamate degradation		trans-cinnamate => acetyl-CoA	Carbon cycling
K05709	hcaF		M00545	Trans-cinnamate degradation		trans-cinnamate => acetyl-CoA	Carbon cycling
K05710	hcaC		M00545	Trans-cinnamate degradation		trans-cinnamate => acetyl-CoA	Carbon cycling
K00529	hcaD		M00545	Trans-cinnamate degradation		trans-cinnamate => acetyl-CoA	Carbon cycling
K05711	hcaB		M00545	Trans-cinnamate degradation		trans-cinnamate => acetyl-CoA	Carbon cycling
K05712	mhpA		M00545	Trans-cinnamate degradation		trans-cinnamate => acetyl-CoA	Carbon cycling
K05713	mhpB		M00545	Trans-cinnamate degradation		trans-cinnamate => acetyl-CoA	Carbon cycling
K05714	mhpC		M00545	Trans-cinnamate degradation		trans-cinnamate => acetyl-CoA	Carbon cycling
K02554	mhpD		M00545	Trans-cinnamate degradation		trans-cinnamate => acetyl-CoA	Carbon cycling
K01666	mhpE		M00545	Trans-cinnamate degradation		trans-cinnamate => acetyl-CoA	Carbon cycling
K04073	mhpF		M00545	Trans-cinnamate degradation		trans-cinnamate => acetyl-CoA	Carbon cycling
K03268	todC1		M00547	Benzene/toluene degradation		benzene => catechol / toluene => 3-methylcatechol	Carbon cycling
K16268	todC2		M00547	Benzene/toluene degradation		benzene => catechol / toluene => 3-methylcatechol	Carbon cycling
K18089	todB		M00547	Benzene/toluene degradation		benzene => catechol / toluene => 3-methylcatechol	Carbon cycling
K18090	todA		M00547	Benzene/toluene degradation		benzene => catechol / toluene => 3-methylcatechol	Carbon cycling
K16269	todD		M00547	Benzene/toluene degradation		benzene => catechol / toluene => 3-methylcatechol	Carbon cycling
K16249	dmpK		M00548	Benzene degradation		benzene => catechol	Carbon cycling
K16243	dmpL		M00548	Benzene degradation		benzene => catechol	Carbon cycling
K16244	dmpM		M00548	Benzene degradation		benzene => catechol	Carbon cycling
K16242	dmpN		M00548	Benzene degradation		benzene => catechol	Carbon cycling
K16245	dmpO		M00548	Benzene degradation		benzene => catechol	Carbon cycling
K16246	dmpP		M00548	Benzene degradation		benzene => catechol	Carbon cycling
K02821	ulaC		M00550	Ascorbate degradation		ascorbate => D-xylulose-5P	Carbon cycling
K02822	ulaB		M00550	Ascorbate degradation		ascorbate => D-xylulose-5P	Carbon cycling
K03475	ulaA		M00550	Ascorbate degradation		ascorbate => D-xylulose-5P	Carbon cycling
K03476	ulaG		M00550	Ascorbate degradation		ascorbate => D-xylulose-5P	Carbon cycling
K03078	ulaD		M00550	Ascorbate degradation		ascorbate => D-xylulose-5P	Carbon cycling
K03079	ulaE		M00550	Ascorbate degradation		ascorbate => D-xylulose-5P	Carbon cycling
K03077	araD		M00550	Ascorbate degradation		ascorbate => D-xylulose-5P	Carbon cycling
K05549	benA-xylX		M00551	Benzoate degradation		benzoate => catechol / methylbenzoate => methylcatechol	Carbon cycling
K05550	benB-xylY		M00551	Benzoate degradation		benzoate => catechol / methylbenzoate => methylcatechol	Carbon cycling
K05784	benC-xylZ		M00551	Benzoate degradation		benzoate => catechol / methylbenzoate => methylcatechol	Carbon cycling
K05783	benD-xylL		M00551	Benzoate degradation		benzoate => catechol / methylbenzoate => methylcatechol	Carbon cycling
K01684	dgoD		M00552	D-galactonate degradation		D-galactonate => glycerate-3P	Carbon cycling
K00883	dgoK		M00552	D-galactonate degradation		D-galactonate => glycerate-3P	Carbon cycling
K01631	dgoA		M00552	D-galactonate degradation		D-galactonate => glycerate-3P	Carbon cycling
K14082	mtbA		M00563	Methanogenesis		methylamine/dimethylamine/trimethylamine => methane	Carbon cycling
K16177	mtmC		M00563	Methanogenesis		methylamine/dimethylamine/trimethylamine => methane	Carbon cycling
K16176	mtmB		M00563	Methanogenesis		methylamine/dimethylamine/trimethylamine => methane	Carbon cycling
K16179	mtbC		M00563	Methanogenesis		methylamine/dimethylamine/trimethylamine => methane	Carbon cycling
K16178	mtbB		M00563	Methanogenesis		methylamine/dimethylamine/trimethylamine => methane	Carbon cycling
K14084	mttC		M00563	Methanogenesis		methylamine/dimethylamine/trimethylamine => methane	Carbon cycling
K14083	mttB		M00563	Methanogenesis		methylamine/dimethylamine/trimethylamine => methane	Carbon cycling
K00399	mcrA		M00563	Methanogenesis		methylamine/dimethylamine/trimethylamine => methane	Carbon cycling
K00401	mcrB		M00563	Methanogenesis		methylamine/dimethylamine/trimethylamine => methane	Carbon cycling
K00402	mcrG		M00563	Methanogenesis		methylamine/dimethylamine/trimethylamine => methane	Carbon cycling
K22480	hdrA1		M00563	Methanogenesis		methylamine/dimethylamine/trimethylamine => methane	Carbon cycling
K22481	hdrB1		M00563	Methanogenesis		methylamine/dimethylamine/trimethylamine => methane	Carbon cycling
K22482	hdrC1		M00563	Methanogenesis		methylamine/dimethylamine/trimethylamine => methane	Carbon cycling
K03388	hdrA2		M00563	Methanogenesis		methylamine/dimethylamine/trimethylamine => methane	Carbon cycling
K03389	hdrB2		M00563	Methanogenesis		methylamine/dimethylamine/trimethylamine => methane	Carbon cycling
K03390	hdrC2		M00563	Methanogenesis		methylamine/dimethylamine/trimethylamine => methane	Carbon cycling
K08264	hdrD		M00563	Methanogenesis		methylamine/dimethylamine/trimethylamine => methane	Carbon cycling
K08265	hdrE		M00563	Methanogenesis		methylamine/dimethylamine/trimethylamine => methane	Carbon cycling
K14127	mvhD		M00563	Methanogenesis		methylamine/dimethylamine/trimethylamine => methane	Carbon cycling
K14126	mvhA		M00563	Methanogenesis		methylamine/dimethylamine/trimethylamine => methane	Carbon cycling
K14128	mvhG		M00563	Methanogenesis		methylamine/dimethylamine/trimethylamine => methane	Carbon cycling
K22516	fdhA		M00563	Methanogenesis		methylamine/dimethylamine/trimethylamine => methane	Carbon cycling
K00125	fdhB		M00563	Methanogenesis		methylamine/dimethylamine/trimethylamine => methane	Carbon cycling
K00200	fwdA		M00567	Methanogenesis		CO2 => methane	Carbon cycling
K00201	fwdB		M00567	Methanogenesis		CO2 => methane	Carbon cycling
K00202	fwdC		M00567	Methanogenesis		CO2 => methane	Carbon cycling
K00203	fwdD		M00567	Methanogenesis		CO2 => methane	Carbon cycling
K11261	fwdE		M00567	Methanogenesis		CO2 => methane	Carbon cycling
K00205	fwdF		M00567	Methanogenesis		CO2 => methane	Carbon cycling
K11260	fwdG		M00567	Methanogenesis		CO2 => methane	Carbon cycling
K00204	fwdH		M00567	Methanogenesis		CO2 => methane	Carbon cycling
K00672	ftr		M00567	Methanogenesis		CO2 => methane	Carbon cycling
K01499	mch		M00567	Methanogenesis		CO2 => methane	Carbon cycling
K00319	mtd		M00567	Methanogenesis		CO2 => methane	Carbon cycling
K13942	hmd		M00567	Methanogenesis		CO2 => methane	Carbon cycling
K00320	mer		M00567	Methanogenesis		CO2 => methane	Carbon cycling
K00577	mtrA		M00567	Methanogenesis		CO2 => methane	Carbon cycling
K00578	mtrB		M00567	Methanogenesis		CO2 => methane	Carbon cycling
K00579	mtrC		M00567	Methanogenesis		CO2 => methane	Carbon cycling
K00580	mtrD		M00567	Methanogenesis		CO2 => methane	Carbon cycling
K00581	mtrE		M00567	Methanogenesis		CO2 => methane	Carbon cycling
K00582	mtrF		M00567	Methanogenesis		CO2 => methane	Carbon cycling
K00583	mtrG		M00567	Methanogenesis		CO2 => methane	Carbon cycling
K00584	mtrH		M00567	Methanogenesis		CO2 => methane	Carbon cycling
K00625	pta		M00579	Phosphate acetyltransferase-acetate kinase pathway		acetyl-CoA => acetate	Carbon cycling
K15024	K15024		M00579	Phosphate acetyltransferase-acetate kinase pathway		acetyl-CoA => acetate	Carbon cycling
K00925	ackA		M00579	Phosphate acetyltransferase-acetate kinase pathway		acetyl-CoA => acetate	Carbon cycling
K00169	porA		M00620	Incomplete reductive citrate cycle		acetyl-CoA => oxoglutarate	Carbon cycling
K00170	porB		M00620	Incomplete reductive citrate cycle		acetyl-CoA => oxoglutarate	Carbon cycling
K00171	porD		M00620	Incomplete reductive citrate cycle		acetyl-CoA => oxoglutarate	Carbon cycling
K00172	porC		M00620	Incomplete reductive citrate cycle		acetyl-CoA => oxoglutarate	Carbon cycling
K01959	pycA		M00620	Incomplete reductive citrate cycle		acetyl-CoA => oxoglutarate	Carbon cycling
K01960	pycB		M00620	Incomplete reductive citrate cycle		acetyl-CoA => oxoglutarate	Carbon cycling
K18209	tfrA		M00620	Incomplete reductive citrate cycle		acetyl-CoA => oxoglutarate	Carbon cycling
K18210	tfrB		M00620	Incomplete reductive citrate cycle		acetyl-CoA => oxoglutarate	Carbon cycling
K18068	pht3		M00623	Phthalate degradation		phthalate => protocatechuate	Carbon cycling
K18069	pht2		M00623	Phthalate degradation		phthalate => protocatechuate	Carbon cycling
K18067	pht4		M00623	Phthalate degradation		phthalate => protocatechuate	Carbon cycling
K04102	pht5		M00623	Phthalate degradation		phthalate => protocatechuate	Carbon cycling
K18074	tphA2		M00624	Terephthalate degradation		4-dihydroxybenzoate	Carbon cycling
K18075	tphA3		M00624	Terephthalate degradation		4-dihydroxybenzoate	Carbon cycling
K18077	tphA1		M00624	Terephthalate degradation		4-dihydroxybenzoate	Carbon cycling
K18076	tphB		M00624	Terephthalate degradation		4-dihydroxybenzoate	Carbon cycling
K18251	phtAa		M00636	Phthalate degradation		phthalate => protocatechuate	Carbon cycling
K18252	phtAb		M00636	Phthalate degradation		phthalate => protocatechuate	Carbon cycling
K18253	phtAc		M00636	Phthalate degradation		phthalate => protocatechuate	Carbon cycling
K18254	phtAd		M00636	Phthalate degradation		phthalate => protocatechuate	Carbon cycling
K18255	phtB		M00636	Phthalate degradation		phthalate => protocatechuate	Carbon cycling
K18256	phtC		M00636	Phthalate degradation		phthalate => protocatechuate	Carbon cycling
K05599	antA		M00637	Anthranilate degradation		anthranilate => catechol	Carbon cycling
K05600	antB		M00637	Anthranilate degradation		anthranilate => catechol	Carbon cycling
K11311	antC		M00637	Anthranilate degradation		anthranilate => catechol	Carbon cycling
K16319	andAc		M00637	Anthranilate degradation		anthranilate => catechol	Carbon cycling
K16320	andAd		M00637	Anthranilate degradation		anthranilate => catechol	Carbon cycling
K18248	andAb		M00637	Anthranilate degradation		anthranilate => catechol	Carbon cycling
K18249	andAa		M00637	Anthranilate degradation		anthranilate => catechol	Carbon cycling
K18242	nagG		M00638	Salicylate degradation		salicylate => gentisate	Carbon cycling
K18243	nagH		M00638	Salicylate degradation		salicylate => gentisate	Carbon cycling
K14578	nahAb		M00638	Salicylate degradation		salicylate => gentisate	Carbon cycling
K14581	nahAa		M00638	Salicylate degradation		salicylate => gentisate	Carbon cycling
K00963	UGP2		M00854	Glycogen biosynthesis		glucose-1P => glycogen/starch	Carbon cycling
K00693	GYS		M00854	Glycogen biosynthesis		glucose-1P => glycogen/starch	Carbon cycling
K00750	GYG1		M00854	Glycogen biosynthesis		glucose-1P => glycogen/starch	Carbon cycling
K16150	K16150		M00854	Glycogen biosynthesis		glucose-1P => glycogen/starch	Carbon cycling
K16153	K16153		M00854	Glycogen biosynthesis		glucose-1P => glycogen/starch	Carbon cycling
K13679	WAXY		M00854	Glycogen biosynthesis		glucose-1P => glycogen/starch	Carbon cycling
K20812	glgA		M00854	Glycogen biosynthesis		glucose-1P => glycogen/starch	Carbon cycling
K00975	glgC		M00854	Glycogen biosynthesis		glucose-1P => glycogen/starch	Carbon cycling
K00700	GBE1		M00854	Glycogen biosynthesis		glucose-1P => glycogen/starch	Carbon cycling
K16149	K16149		M00854	Glycogen biosynthesis		glucose-1P => glycogen/starch	Carbon cycling
K00688	PYG		M00855	Glycogen degradation		glycogen => glucose-6P	Carbon cycling
K01196	AGL		M00855	Glycogen degradation		glycogen => glucose-6P	Carbon cycling
K00705	malQ		M00855	Glycogen degradation		glycogen => glucose-6P	Carbon cycling
K22451	jgt		M00855	Glycogen degradation		glycogen => glucose-6P	Carbon cycling
K02438	glgX		M00855	Glycogen degradation		glycogen => glucose-6P	Carbon cycling
K01200	pulA		M00855	Glycogen degradation		glycogen => glucose-6P	Carbon cycling
K15779	PGM2		M00855	Glycogen degradation		glycogen => glucose-6P	Carbon cycling
K01835	pgm		M00855	Glycogen degradation		glycogen => glucose-6P	Carbon cycling
K15778	pmm-pgm		M00855	Glycogen degradation		glycogen => glucose-6P	Carbon cycling
K13787	idsA		M00921	Cyclooctatin biosynthesis		dimethylallyl-PP + isopentenyl-PP => cyclooctatin	Carbon cycling
K18686	cotB2		M00921	Cyclooctatin biosynthesis		dimethylallyl-PP + isopentenyl-PP => cyclooctatin	Carbon cycling
K22997	cotB3		M00921	Cyclooctatin biosynthesis		dimethylallyl-PP + isopentenyl-PP => cyclooctatin	Carbon cycling
K22998	cotB4		M00921	Cyclooctatin biosynthesis		dimethylallyl-PP + isopentenyl-PP => cyclooctatin	Carbon cycling
K26176	flr		M00967	Flavone degradation		luteolin/apigenin => DHCA/phloretate	Carbon cycling
K26178	fcr		M00967	Flavone degradation		luteolin/apigenin => DHCA/phloretate	Carbon cycling
K22906	phy		M00967	Flavone degradation		luteolin/apigenin => DHCA/phloretate	Carbon cycling
K22569	AF520		M00969	Fumagillin biosynthesis		farnesyl-PP => fumagillin	Carbon cycling
K21295	AF510		M00969	Fumagillin biosynthesis		farnesyl-PP => fumagillin	Carbon cycling
K22570	AF480		M00969	Fumagillin biosynthesis		farnesyl-PP => fumagillin	Carbon cycling
K22571	AF390-400		M00969	Fumagillin biosynthesis		farnesyl-PP => fumagillin	Carbon cycling
K22572	AF490		M00969	Fumagillin biosynthesis		farnesyl-PP => fumagillin	Carbon cycling
K22573	AF370		M00969	Fumagillin biosynthesis		farnesyl-PP => fumagillin	Carbon cycling
K22574	AF380		M00969	Fumagillin biosynthesis		farnesyl-PP => fumagillin	Carbon cycling
K22575	AF470		M00969	Fumagillin biosynthesis		farnesyl-PP => fumagillin	Carbon cycling
K15813	LUP4		M00971	QS-7 biosynthesis		3-epoxysqualene => QS-7	Carbon cycling
K20667	CYP716A		M00971	QS-7 biosynthesis		3-epoxysqualene => QS-7	Carbon cycling
K26481	CYP716A297		M00971	QS-7 biosynthesis		3-epoxysqualene => QS-7	Carbon cycling
K26482	CYP714E52		M00971	QS-7 biosynthesis		3-epoxysqualene => QS-7	Carbon cycling
K26483	CSLM		M00971	QS-7 biosynthesis		3-epoxysqualene => QS-7	Carbon cycling
K26484	UGT73CU3		M00971	QS-7 biosynthesis		3-epoxysqualene => QS-7	Carbon cycling
K26485	UGT73CX1		M00971	QS-7 biosynthesis		3-epoxysqualene => QS-7	Carbon cycling
K26487	UGT74BX1		M00971	QS-7 biosynthesis		3-epoxysqualene => QS-7	Carbon cycling
K26488	FucSyn		M00971	QS-7 biosynthesis		3-epoxysqualene => QS-7	Carbon cycling
K26489	UGT91AR1		M00971	QS-7 biosynthesis		3-epoxysqualene => QS-7	Carbon cycling
K26490	UGT91AQ1		M00971	QS-7 biosynthesis		3-epoxysqualene => QS-7	Carbon cycling
K26491	UGT73CY2		M00971	QS-7 biosynthesis		3-epoxysqualene => QS-7	Carbon cycling
K26493	ACT1		M00971	QS-7 biosynthesis		3-epoxysqualene => QS-7	Carbon cycling
K26494	UGT73B44		M00971	QS-7 biosynthesis		3-epoxysqualene => QS-7	Carbon cycling
K26495	UGT91AP1		M00971	QS-7 biosynthesis		3-epoxysqualene => QS-7	Carbon cycling
K00928	lysC		M00016	Lysine biosynthesis		aspartate => lysine	Nitrogen cycling
K12524	thrA		M00016	Lysine biosynthesis		aspartate => lysine	Nitrogen cycling
K12525	metL		M00016	Lysine biosynthesis		aspartate => lysine	Nitrogen cycling
K12526	lysAC		M00016	Lysine biosynthesis		aspartate => lysine	Nitrogen cycling
K00133	asd		M00016	Lysine biosynthesis		aspartate => lysine	Nitrogen cycling
K01714	dapA		M00016	Lysine biosynthesis		aspartate => lysine	Nitrogen cycling
K00215	dapB		M00016	Lysine biosynthesis		aspartate => lysine	Nitrogen cycling
K00674	dapD		M00016	Lysine biosynthesis		aspartate => lysine	Nitrogen cycling
K00821	argD		M00016	Lysine biosynthesis		aspartate => lysine	Nitrogen cycling
K14267	dapC		M00016	Lysine biosynthesis		aspartate => lysine	Nitrogen cycling
K01439	dapE		M00016	Lysine biosynthesis		aspartate => lysine	Nitrogen cycling
K01778	dapF		M00016	Lysine biosynthesis		aspartate => lysine	Nitrogen cycling
K01586	lysA		M00016	Lysine biosynthesis		aspartate => lysine	Nitrogen cycling
K00003	hom		M00017	Methionine biosynthesis		aspartate => homoserine => methionine	Nitrogen cycling
K00651	metA		M00017	Methionine biosynthesis		aspartate => homoserine => methionine	Nitrogen cycling
K00641	metX		M00017	Methionine biosynthesis		aspartate => homoserine => methionine	Nitrogen cycling
K01739	metB		M00017	Methionine biosynthesis		aspartate => homoserine => methionine	Nitrogen cycling
K01760	metC		M00017	Methionine biosynthesis		aspartate => homoserine => methionine	Nitrogen cycling
K14155	patB		M00017	Methionine biosynthesis		aspartate => homoserine => methionine	Nitrogen cycling
K00548	metH		M00017	Methionine biosynthesis		aspartate => homoserine => methionine	Nitrogen cycling
K24042	yitJ		M00017	Methionine biosynthesis		aspartate => homoserine => methionine	Nitrogen cycling
K00549	metE		M00017	Methionine biosynthesis		aspartate => homoserine => methionine	Nitrogen cycling
K00872	thrB		M00018	Threonine biosynthesis		aspartate => homoserine => threonine	Nitrogen cycling
K02204	thrB2		M00018	Threonine biosynthesis		aspartate => homoserine => threonine	Nitrogen cycling
K02203	thrH		M00018	Threonine biosynthesis		aspartate => homoserine => threonine	Nitrogen cycling
K01733	thrC		M00018	Threonine biosynthesis		aspartate => homoserine => threonine	Nitrogen cycling
K01652	E2.2.1.6L		M00019	Valine/isoleucine biosynthesis		pyruvate => valine / 2-oxobutanoate => isoleucine	Nitrogen cycling
K01653	E2.2.1.6S		M00019	Valine/isoleucine biosynthesis		pyruvate => valine / 2-oxobutanoate => isoleucine	Nitrogen cycling
K11258	ilvM		M00019	Valine/isoleucine biosynthesis		pyruvate => valine / 2-oxobutanoate => isoleucine	Nitrogen cycling
K00053	ilvC		M00019	Valine/isoleucine biosynthesis		pyruvate => valine / 2-oxobutanoate => isoleucine	Nitrogen cycling
K01687	ilvD		M00019	Valine/isoleucine biosynthesis		pyruvate => valine / 2-oxobutanoate => isoleucine	Nitrogen cycling
K00826	E2.6.1.42		M00019	Valine/isoleucine biosynthesis		pyruvate => valine / 2-oxobutanoate => isoleucine	Nitrogen cycling
K00640	cysE		M00021	Cysteine biosynthesis		serine => cysteine	Nitrogen cycling
K01738	cysK		M00021	Cysteine biosynthesis		serine => cysteine	Nitrogen cycling
K13034	ATCYSC1		M00021	Cysteine biosynthesis		serine => cysteine	Nitrogen cycling
K17069	MET17		M00021	Cysteine biosynthesis		serine => cysteine	Nitrogen cycling
K00618	ARG2		M00028	Ornithine biosynthesis		glutamate => ornithine	Nitrogen cycling
K00619	argA		M00028	Ornithine biosynthesis		glutamate => ornithine	Nitrogen cycling
K14681	argHA		M00028	Ornithine biosynthesis		glutamate => ornithine	Nitrogen cycling
K14682	argAB		M00028	Ornithine biosynthesis		glutamate => ornithine	Nitrogen cycling
K00620	argJ		M00028	Ornithine biosynthesis		glutamate => ornithine	Nitrogen cycling
K22477	argO		M00028	Ornithine biosynthesis		glutamate => ornithine	Nitrogen cycling
K22478	K22478		M00028	Ornithine biosynthesis		glutamate => ornithine	Nitrogen cycling
K00930	argB		M00028	Ornithine biosynthesis		glutamate => ornithine	Nitrogen cycling
K00145	argC		M00028	Ornithine biosynthesis		glutamate => ornithine	Nitrogen cycling
K12659	ARG56		M00028	Ornithine biosynthesis		glutamate => ornithine	Nitrogen cycling
K00818	E2.6.1.11		M00028	Ornithine biosynthesis		glutamate => ornithine	Nitrogen cycling
K01438	argE		M00028	Ornithine biosynthesis		glutamate => ornithine	Nitrogen cycling
K14677	ACY1		M00028	Ornithine biosynthesis		glutamate => ornithine	Nitrogen cycling
K01948	CPS1		M00029	Urea cycle		Urea cycle	Nitrogen cycling
K00611	OTC		M00029	Urea cycle		Urea cycle	Nitrogen cycling
K01940	argG		M00029	Urea cycle		Urea cycle	Nitrogen cycling
K01755	argH		M00029	Urea cycle		Urea cycle	Nitrogen cycling
K01476	E3.5.3.1		M00029	Urea cycle		Urea cycle	Nitrogen cycling
K01655	LYS21		M00030	Lysine biosynthesis		2-oxoglutarate => 2-aminoadipate => lysine	Nitrogen cycling
K17450	ACO2		M00030	Lysine biosynthesis		2-oxoglutarate => 2-aminoadipate => lysine	Nitrogen cycling
K01705	LYS4		M00030	Lysine biosynthesis		2-oxoglutarate => 2-aminoadipate => lysine	Nitrogen cycling
K05824	LYS12		M00030	Lysine biosynthesis		2-oxoglutarate => 2-aminoadipate => lysine	Nitrogen cycling
K00838	ARO8		M00030	Lysine biosynthesis		2-oxoglutarate => 2-aminoadipate => lysine	Nitrogen cycling
K00143	LYS2		M00030	Lysine biosynthesis		2-oxoglutarate => 2-aminoadipate => lysine	Nitrogen cycling
K00293	LYS9		M00030	Lysine biosynthesis		2-oxoglutarate => 2-aminoadipate => lysine	Nitrogen cycling
K24034	SPE3-LYS9		M00030	Lysine biosynthesis		2-oxoglutarate => 2-aminoadipate => lysine	Nitrogen cycling
K00290	LYS1		M00030	Lysine biosynthesis		2-oxoglutarate => 2-aminoadipate => lysine	Nitrogen cycling
K05826	lysW		M00031	Lysine biosynthesis		2-aminoadipate => lysine	Nitrogen cycling
K05827	lysX		M00031	Lysine biosynthesis		2-aminoadipate => lysine	Nitrogen cycling
K05828	lysZ		M00031	Lysine biosynthesis		2-aminoadipate => lysine	Nitrogen cycling
K05829	lysY		M00031	Lysine biosynthesis		2-aminoadipate => lysine	Nitrogen cycling
K05830	lysJ		M00031	Lysine biosynthesis		2-aminoadipate => lysine	Nitrogen cycling
K05831	lysK		M00031	Lysine biosynthesis		2-aminoadipate => lysine	Nitrogen cycling
K00368	nirK		M00529	Denitrification		nitrate => nitrogen	Nitrogen cycling
K15864	nirS		M00529	Denitrification		nitrate => nitrogen	Nitrogen cycling
K00370	narG		M00530	Dissimilatory nitrate reduction		nitrate => ammonia	Nitrogen cycling
K00371	narH		M00530	Dissimilatory nitrate reduction		nitrate => ammonia	Nitrogen cycling
K00789	metK		M00609	Cysteine biosynthesis		methionine => cysteine	Nitrogen cycling
K17462	yrrT		M00609	Cysteine biosynthesis		methionine => cysteine	Nitrogen cycling
K01243	mtnN		M00609	Cysteine biosynthesis		methionine => cysteine	Nitrogen cycling
K07173	luxS		M00609	Cysteine biosynthesis		methionine => cysteine	Nitrogen cycling
K17216	mccA		M00609	Cysteine biosynthesis		methionine => cysteine	Nitrogen cycling
K17217	mccB		M00609	Cysteine biosynthesis		methionine => cysteine	Nitrogen cycling
K02575	NRT2		M00615	Nitrate assimilation		Nitrate assimilation	Nitrogen cycling
K15576	nrtA		M00615	Nitrate assimilation		Nitrate assimilation	Nitrogen cycling
K15577	nrtB		M00615	Nitrate assimilation		Nitrate assimilation	Nitrogen cycling
K15578	nrtC		M00615	Nitrate assimilation		Nitrate assimilation	Nitrogen cycling
K15579	nrtD		M00615	Nitrate assimilation		Nitrate assimilation	Nitrogen cycling
K19412	argX		M00763	Ornithine biosynthesis		glutamate => ornithine	Nitrogen cycling
K10944	pmoA-amoA		M00804	Complete nitrification		ammonia => nitrite => nitrate	Nitrogen cycling
K10945	pmoB-amoB		M00804	Complete nitrification		ammonia => nitrite => nitrate	Nitrogen cycling
K10946	pmoC-amoC		M00804	Complete nitrification		ammonia => nitrite => nitrate	Nitrogen cycling
K10535	hao		M00804	Complete nitrification		ammonia => nitrite => nitrate	Nitrogen cycling
K17222	soxA		M00595	Thiosulfate oxidation by SOX complex		thiosulfate => sulfate	Sulfur cycling
K17223	soxX		M00595	Thiosulfate oxidation by SOX complex		thiosulfate => sulfate	Sulfur cycling
K17224	soxB		M00595	Thiosulfate oxidation by SOX complex		thiosulfate => sulfate	Sulfur cycling
K17225	soxC		M00595	Thiosulfate oxidation by SOX complex		thiosulfate => sulfate	Sulfur cycling
K22622	soxD		M00595	Thiosulfate oxidation by SOX complex		thiosulfate => sulfate	Sulfur cycling
K17226	soxY		M00595	Thiosulfate oxidation by SOX complex		thiosulfate => sulfate	Sulfur cycling
K17227	soxZ		M00595	Thiosulfate oxidation by SOX complex		thiosulfate => sulfate	Sulfur cycling
K00958	sat		M00596	Dissimilatory sulfate reduction		sulfate => H2S	Sulfur cycling
K00394	aprA		M00596	Dissimilatory sulfate reduction		sulfate => H2S	Sulfur cycling
K00395	aprB		M00596	Dissimilatory sulfate reduction		sulfate => H2S	Sulfur cycling
K11180	dsrA		M00596	Dissimilatory sulfate reduction		sulfate => H2S	Sulfur cycling
K11181	dsrB		M00596	Dissimilatory sulfate reduction		sulfate => H2S	Sulfur cycling
K27196	dsrL		M00596	Dissimilatory sulfate reduction		sulfate => H2S	Sulfur cycling
K27187	dsrM		M00596	Dissimilatory sulfate reduction		sulfate => H2S	Sulfur cycling
K27188	dsrK		M00596	Dissimilatory sulfate reduction		sulfate => H2S	Sulfur cycling
K27189	dsrJ		M00596	Dissimilatory sulfate reduction		sulfate => H2S	Sulfur cycling
K27190	dsrO		M00596	Dissimilatory sulfate reduction		sulfate => H2S	Sulfur cycling
K27191	dsrP		M00596	Dissimilatory sulfate reduction		sulfate => H2S	Sulfur cycling
K02048	cysP		M00616	Sulfate-sulfur assimilation		Sulfate-sulfur assimilation	Sulfur cycling
K23163	sbp		M00616	Sulfate-sulfur assimilation		Sulfate-sulfur assimilation	Sulfur cycling
K02046	cysU		M00616	Sulfate-sulfur assimilation		Sulfate-sulfur assimilation	Sulfur cycling
K02047	cysW		M00616	Sulfate-sulfur assimilation		Sulfate-sulfur assimilation	Sulfur cycling
K02045	cysA		M00616	Sulfate-sulfur assimilation		Sulfate-sulfur assimilation	Sulfur cycling

## Sheet: Table S4
Table S4. Details of the linear regression relationship between the diversity of taxonomy or gene and water depth.
Group	Equation
Taxonomy	Shannon=6.6867+0.3125⋅Depth−0.5956⋅Depth2
Functional gene	Shannon=4.87633−0.06121⋅Depth+0.05139⋅Depth2
Carbon cycling	Shannon=4.1762757−0.0001088⋅Depth
Nitrogen cycling	Shannon=3.76904+0.06230⋅Depth−0.08853⋅Depth2
Sulfur cycling	Shannon=2.55825−0.16456⋅Depth−0.06869⋅Depth2

## Sheet: Table S5
Table S5. Details of the linear regression relationship between taxonomy or gene composition dissimilarity and water depth changes.
Group	Interact	Slope	Equation
Taxonomy	0.73	2.976	y = 0.73 + 2.976 x
Functional gene	0.104	0.375	y = 0.104 + 0.375 x
Carbon cycling	0.114	0.388	y = 0.114 + 0.388 x
Nitrogen cycling	0.089	0.347	y = 0.089 + 0.347 x
Sulfur cycling	0.136	0.495	y = 0.136 + 0.495 x

## Sheet: Table S6
Table S6. Details of explained variance of each functional pathways.
Pathways	Explained variance
N_Amino_acid	-2.20022
C_Fixation	11.4506
C_Citrate	20.6401
N_Organic_nitrogen_metabolism	23.9005
S_Thiosulfate_Oxidation	29.5008
S_Dissimilatory_sulfate_reduction	32.7476
C_Degradation	34.7565
C_Glycolysis	48.8605
C_Gluconeogenesis	49.6051
N_Nitrate_assimilation	57.5234
S_Sulfate_sulfur_assimilation	61.8926
N_Dissimilatory_nitrate_reduction	77.4499
C_Methanogenesis	81.7249
N_Denitrification	89.561
N_Nitrification	91.066

## Sheet: Table S7
Table S7. Details of the contribution of microbial communities to biogeochemical processes across three water layers.
Reaction	Taxa	Importance	Category	Layer
C_Citrate	Nitrospira	2.32976	Carbon	SUR
C_Glycolysis	Nitrospira	-0.42894	Carbon	SUR
C_Gluconeogenesis	Nitrospira	1.9853	Carbon	SUR
C_Methanogenesis	Nitrospira	2.70622	Carbon	SUR
C_Fixation	Nitrospira	-2.04271	Carbon	SUR
C_Degradation	Nitrospira	1.55421	Carbon	SUR
N_Organic_nitrogen_metabolism	Nitrospira	3.58332	Nitrogen	SUR
N_Nitrification	Nitrospira	4.15633	Nitrogen	SUR
N_Denitrification	Nitrospira	3.65791	Nitrogen	SUR
N_Nitrate_assimilation	Nitrospira	3.15183	Nitrogen	SUR
N_Dissimilatory_nitrate_reduction	Nitrospira	5.0304	Nitrogen	SUR
N_Amino_acid	Nitrospira	1.86739	Nitrogen	SUR
S_Thiosulfate_Oxidation	Nitrospira	1.95517	Sulfur	SUR
S_Dissimilatory_sulfate_reduction	Nitrospira	3.82241	Sulfur	SUR
S_Sulfate_sulfur_assimilation	Nitrospira	4.35044	Sulfur	SUR
C_Citrate	Gloeomargarita	7.58848	Carbon	SUR
C_Glycolysis	Gloeomargarita	4.01854	Carbon	SUR
C_Gluconeogenesis	Gloeomargarita	6.45396	Carbon	SUR
C_Methanogenesis	Gloeomargarita	1.62933	Carbon	SUR
C_Fixation	Gloeomargarita	4.82019	Carbon	SUR
C_Degradation	Gloeomargarita	6.03596	Carbon	SUR
N_Organic_nitrogen_metabolism	Gloeomargarita	8.46389	Nitrogen	SUR
N_Nitrification	Gloeomargarita	8.03159	Nitrogen	SUR
N_Denitrification	Gloeomargarita	4.39388	Nitrogen	SUR
N_Nitrate_assimilation	Gloeomargarita	0.402493	Nitrogen	SUR
N_Dissimilatory_nitrate_reduction	Gloeomargarita	6.40454	Nitrogen	SUR
N_Amino_acid	Gloeomargarita	6.90302	Nitrogen	SUR
S_Thiosulfate_Oxidation	Gloeomargarita	2.45476	Sulfur	SUR
S_Dissimilatory_sulfate_reduction	Gloeomargarita	8.89052	Sulfur	SUR
S_Sulfate_sulfur_assimilation	Gloeomargarita	3.88511	Sulfur	SUR
C_Citrate	Methylibium	2.62784	Carbon	SUR
C_Glycolysis	Methylibium	0.170219	Carbon	SUR
C_Gluconeogenesis	Methylibium	0.007267	Carbon	SUR
C_Methanogenesis	Methylibium	-2.26245	Carbon	SUR
C_Fixation	Methylibium	-1.44233	Carbon	SUR
C_Degradation	Methylibium	0.55225	Carbon	SUR
N_Organic_nitrogen_metabolism	Methylibium	-0.25069	Nitrogen	SUR
N_Nitrification	Methylibium	1.89226	Nitrogen	SUR
N_Denitrification	Methylibium	1.38989	Nitrogen	SUR
N_Nitrate_assimilation	Methylibium	-1.46844	Nitrogen	SUR
N_Dissimilatory_nitrate_reduction	Methylibium	-0.5978	Nitrogen	SUR
N_Amino_acid	Methylibium	1.5748	Nitrogen	SUR
S_Thiosulfate_Oxidation	Methylibium	-2.68439	Sulfur	SUR
S_Dissimilatory_sulfate_reduction	Methylibium	-1.70627	Sulfur	SUR
S_Sulfate_sulfur_assimilation	Methylibium	-0.92869	Sulfur	SUR
C_Citrate	Gaiella	-1.92653	Carbon	SUR
C_Glycolysis	Gaiella	-2.39042	Carbon	SUR
C_Gluconeogenesis	Gaiella	-1.67925	Carbon	SUR
C_Methanogenesis	Gaiella	2.75441	Carbon	SUR
C_Fixation	Gaiella	-1.16187	Carbon	SUR
C_Degradation	Gaiella	-2.05063	Carbon	SUR
N_Organic_nitrogen_metabolism	Gaiella	1.93836	Nitrogen	SUR
N_Nitrification	Gaiella	-2.37182	Nitrogen	SUR
N_Denitrification	Gaiella	-0.29811	Nitrogen	SUR
N_Nitrate_assimilation	Gaiella	3.11568	Nitrogen	SUR
N_Dissimilatory_nitrate_reduction	Gaiella	0.162969	Nitrogen	SUR
N_Amino_acid	Gaiella	-1.15165	Nitrogen	SUR
S_Thiosulfate_Oxidation	Gaiella	1.83625	Sulfur	SUR
S_Dissimilatory_sulfate_reduction	Gaiella	-0.31016	Sulfur	SUR
S_Sulfate_sulfur_assimilation	Gaiella	5.37037	Sulfur	SUR
C_Citrate	Halioglobus	-0.84918	Carbon	SUR
C_Glycolysis	Halioglobus	0.402156	Carbon	SUR
C_Gluconeogenesis	Halioglobus	-2.11685	Carbon	SUR
C_Methanogenesis	Halioglobus	0.573101	Carbon	SUR
C_Fixation	Halioglobus	-1.10406	Carbon	SUR
C_Degradation	Halioglobus	-2.97435	Carbon	SUR
N_Organic_nitrogen_metabolism	Halioglobus	-1.48724	Nitrogen	SUR
N_Nitrification	Halioglobus	-1.49475	Nitrogen	SUR
N_Denitrification	Halioglobus	-2.05897	Nitrogen	SUR
N_Nitrate_assimilation	Halioglobus	-1.08026	Nitrogen	SUR
N_Dissimilatory_nitrate_reduction	Halioglobus	-2.51812	Nitrogen	SUR
N_Amino_acid	Halioglobus	-1.45109	Nitrogen	SUR
S_Thiosulfate_Oxidation	Halioglobus	-2.35446	Sulfur	SUR
S_Dissimilatory_sulfate_reduction	Halioglobus	-0.16059	Sulfur	SUR
S_Sulfate_sulfur_assimilation	Halioglobus	-0.70392	Sulfur	SUR
C_Citrate	Anaeromyxobacter	1.1161	Carbon	SUR
C_Glycolysis	Anaeromyxobacter	-0.70416	Carbon	SUR
C_Gluconeogenesis	Anaeromyxobacter	1.74385	Carbon	SUR
C_Methanogenesis	Anaeromyxobacter	1.10678	Carbon	SUR
C_Fixation	Anaeromyxobacter	-2.28418	Carbon	SUR
C_Degradation	Anaeromyxobacter	-0.26688	Carbon	SUR
N_Organic_nitrogen_metabolism	Anaeromyxobacter	1.20042	Nitrogen	SUR
N_Nitrification	Anaeromyxobacter	-1.98333	Nitrogen	SUR
N_Denitrification	Anaeromyxobacter	0.143489	Nitrogen	SUR
N_Nitrate_assimilation	Anaeromyxobacter	2.21078	Nitrogen	SUR
N_Dissimilatory_nitrate_reduction	Anaeromyxobacter	-0.83242	Nitrogen	SUR
N_Amino_acid	Anaeromyxobacter	-0.75896	Nitrogen	SUR
S_Thiosulfate_Oxidation	Anaeromyxobacter	0.643713	Sulfur	SUR
S_Dissimilatory_sulfate_reduction	Anaeromyxobacter	3.05904	Sulfur	SUR
S_Sulfate_sulfur_assimilation	Anaeromyxobacter	0.253845	Sulfur	SUR
C_Citrate	Streptomyces	0.280777	Carbon	SUR
C_Glycolysis	Streptomyces	2.1542	Carbon	SUR
C_Gluconeogenesis	Streptomyces	-0.11385	Carbon	SUR
C_Methanogenesis	Streptomyces	1.14337	Carbon	SUR
C_Fixation	Streptomyces	-2.37253	Carbon	SUR
C_Degradation	Streptomyces	0.134885	Carbon	SUR
N_Organic_nitrogen_metabolism	Streptomyces	-1.02323	Nitrogen	SUR
N_Nitrification	Streptomyces	-4.74858	Nitrogen	SUR
N_Denitrification	Streptomyces	-2.48909	Nitrogen	SUR
N_Nitrate_assimilation	Streptomyces	1.25285	Nitrogen	SUR
N_Dissimilatory_nitrate_reduction	Streptomyces	0.611364	Nitrogen	SUR
N_Amino_acid	Streptomyces	-0.97466	Nitrogen	SUR
S_Thiosulfate_Oxidation	Streptomyces	-0.88122	Sulfur	SUR
S_Dissimilatory_sulfate_reduction	Streptomyces	-1.72724	Sulfur	SUR
S_Sulfate_sulfur_assimilation	Streptomyces	1.25147	Sulfur	SUR
C_Citrate	Haliea	0.281253	Carbon	SUR
C_Glycolysis	Haliea	1.236	Carbon	SUR
C_Gluconeogenesis	Haliea	-0.01405	Carbon	SUR
C_Methanogenesis	Haliea	-3.09756	Carbon	SUR
C_Fixation	Haliea	2.86156	Carbon	SUR
C_Degradation	Haliea	1.96962	Carbon	SUR
N_Organic_nitrogen_metabolism	Haliea	0.042221	Nitrogen	SUR
N_Nitrification	Haliea	-1.78621	Nitrogen	SUR
N_Denitrification	Haliea	-1.61647	Nitrogen	SUR
N_Nitrate_assimilation	Haliea	-1.23611	Nitrogen	SUR
N_Dissimilatory_nitrate_reduction	Haliea	-2.14478	Nitrogen	SUR
N_Amino_acid	Haliea	-0.66385	Nitrogen	SUR
S_Thiosulfate_Oxidation	Haliea	-1.19356	Sulfur	SUR
S_Dissimilatory_sulfate_reduction	Haliea	-0.04824	Sulfur	SUR
S_Sulfate_sulfur_assimilation	Haliea	-1.67179	Sulfur	SUR
C_Citrate	Aromatoleum	2.33438	Carbon	SUR
C_Glycolysis	Aromatoleum	-0.99571	Carbon	SUR
C_Gluconeogenesis	Aromatoleum	1.49849	Carbon	SUR
C_Methanogenesis	Aromatoleum	5.14803	Carbon	SUR
C_Fixation	Aromatoleum	2.28492	Carbon	SUR
C_Degradation	Aromatoleum	1.76585	Carbon	SUR
N_Organic_nitrogen_metabolism	Aromatoleum	2.78149	Nitrogen	SUR
N_Nitrification	Aromatoleum	0.506957	Nitrogen	SUR
N_Denitrification	Aromatoleum	3.72454	Nitrogen	SUR
N_Nitrate_assimilation	Aromatoleum	4.75007	Nitrogen	SUR
N_Dissimilatory_nitrate_reduction	Aromatoleum	4.86275	Nitrogen	SUR
N_Amino_acid	Aromatoleum	1.72168	Nitrogen	SUR
S_Thiosulfate_Oxidation	Aromatoleum	1.19236	Sulfur	SUR
S_Dissimilatory_sulfate_reduction	Aromatoleum	2.35206	Sulfur	SUR
S_Sulfate_sulfur_assimilation	Aromatoleum	4.37489	Sulfur	SUR
C_Citrate	Pedosphaera	-0.31717	Carbon	SUR
C_Glycolysis	Pedosphaera	-0.54342	Carbon	SUR
C_Gluconeogenesis	Pedosphaera	-1.28022	Carbon	SUR
C_Methanogenesis	Pedosphaera	3.48326	Carbon	SUR
C_Fixation	Pedosphaera	-2.44464	Carbon	SUR
C_Degradation	Pedosphaera	-2.43847	Carbon	SUR
N_Organic_nitrogen_metabolism	Pedosphaera	-1.28746	Nitrogen	SUR
N_Nitrification	Pedosphaera	-2.20026	Nitrogen	SUR
N_Denitrification	Pedosphaera	2.81394	Nitrogen	SUR
N_Nitrate_assimilation	Pedosphaera	2.94108	Nitrogen	SUR
N_Dissimilatory_nitrate_reduction	Pedosphaera	3.91412	Nitrogen	SUR
N_Amino_acid	Pedosphaera	-1.62271	Nitrogen	SUR
S_Thiosulfate_Oxidation	Pedosphaera	2.53383	Sulfur	SUR
S_Dissimilatory_sulfate_reduction	Pedosphaera	-0.31706	Sulfur	SUR
S_Sulfate_sulfur_assimilation	Pedosphaera	5.15236	Sulfur	SUR
C_Citrate	Ideonella	2.37088	Carbon	SUR
C_Glycolysis	Ideonella	-0.99514	Carbon	SUR
C_Gluconeogenesis	Ideonella	2.23222	Carbon	SUR
C_Methanogenesis	Ideonella	2.43462	Carbon	SUR
C_Fixation	Ideonella	0.6104	Carbon	SUR
C_Degradation	Ideonella	-0.12188	Carbon	SUR
N_Organic_nitrogen_metabolism	Ideonella	1.37543	Nitrogen	SUR
N_Nitrification	Ideonella	2.8617	Nitrogen	SUR
N_Denitrification	Ideonella	2.34083	Nitrogen	SUR
N_Nitrate_assimilation	Ideonella	3.17497	Nitrogen	SUR
N_Dissimilatory_nitrate_reduction	Ideonella	2.76963	Nitrogen	SUR
N_Amino_acid	Ideonella	-0.81667	Nitrogen	SUR
S_Thiosulfate_Oxidation	Ideonella	1.53428	Sulfur	SUR
S_Dissimilatory_sulfate_reduction	Ideonella	3.1876	Sulfur	SUR
S_Sulfate_sulfur_assimilation	Ideonella	2.38461	Sulfur	SUR
C_Citrate	Rubrivivax	3.10422	Carbon	SUR
C_Glycolysis	Rubrivivax	1.9763	Carbon	SUR
C_Gluconeogenesis	Rubrivivax	4.4318	Carbon	SUR
C_Methanogenesis	Rubrivivax	-0.29969	Carbon	SUR
C_Fixation	Rubrivivax	4.88711	Carbon	SUR
C_Degradation	Rubrivivax	1.5235	Carbon	SUR
N_Organic_nitrogen_metabolism	Rubrivivax	2.14823	Nitrogen	SUR
N_Nitrification	Rubrivivax	4.86838	Nitrogen	SUR
N_Denitrification	Rubrivivax	2.00811	Nitrogen	SUR
N_Nitrate_assimilation	Rubrivivax	-0.44556	Nitrogen	SUR
N_Dissimilatory_nitrate_reduction	Rubrivivax	0.020846	Nitrogen	SUR
N_Amino_acid	Rubrivivax	4.67717	Nitrogen	SUR
S_Thiosulfate_Oxidation	Rubrivivax	-1.56327	Sulfur	SUR
S_Dissimilatory_sulfate_reduction	Rubrivivax	2.18341	Sulfur	SUR
S_Sulfate_sulfur_assimilation	Rubrivivax	-0.02286	Sulfur	SUR
C_Citrate	Candidatus_Methylomirabilis	-0.82695	Carbon	SUR
C_Glycolysis	Candidatus_Methylomirabilis	-1.001	Carbon	SUR
C_Gluconeogenesis	Candidatus_Methylomirabilis	-2.6201	Carbon	SUR
C_Methanogenesis	Candidatus_Methylomirabilis	-2.46153	Carbon	SUR
C_Fixation	Candidatus_Methylomirabilis	-2.14416	Carbon	SUR
C_Degradation	Candidatus_Methylomirabilis	0.594909	Carbon	SUR
N_Organic_nitrogen_metabolism	Candidatus_Methylomirabilis	1.63035	Nitrogen	SUR
N_Nitrification	Candidatus_Methylomirabilis	-0.4007	Nitrogen	SUR
N_Denitrification	Candidatus_Methylomirabilis	-0.19659	Nitrogen	SUR
N_Nitrate_assimilation	Candidatus_Methylomirabilis	-1.59414	Nitrogen	SUR
N_Dissimilatory_nitrate_reduction	Candidatus_Methylomirabilis	-1.93368	Nitrogen	SUR
N_Amino_acid	Candidatus_Methylomirabilis	1.30484	Nitrogen	SUR
S_Thiosulfate_Oxidation	Candidatus_Methylomirabilis	-0.69624	Sulfur	SUR
S_Dissimilatory_sulfate_reduction	Candidatus_Methylomirabilis	1.24187	Sulfur	SUR
S_Sulfate_sulfur_assimilation	Candidatus_Methylomirabilis	1.56428	Sulfur	SUR
C_Citrate	Dechloromonas	1.76053	Carbon	SUR
C_Glycolysis	Dechloromonas	-0.7097	Carbon	SUR
C_Gluconeogenesis	Dechloromonas	-0.27413	Carbon	SUR
C_Methanogenesis	Dechloromonas	6.8094	Carbon	SUR
C_Fixation	Dechloromonas	-0.16767	Carbon	SUR
C_Degradation	Dechloromonas	-2.77796	Carbon	SUR
N_Organic_nitrogen_metabolism	Dechloromonas	0.71334	Nitrogen	SUR
N_Nitrification	Dechloromonas	-0.51185	Nitrogen	SUR
N_Denitrification	Dechloromonas	1.40224	Nitrogen	SUR
N_Nitrate_assimilation	Dechloromonas	7.26993	Nitrogen	SUR
N_Dissimilatory_nitrate_reduction	Dechloromonas	3.51362	Nitrogen	SUR
N_Amino_acid	Dechloromonas	0.871286	Nitrogen	SUR
S_Thiosulfate_Oxidation	Dechloromonas	4.00561	Sulfur	SUR
S_Dissimilatory_sulfate_reduction	Dechloromonas	0.153786	Sulfur	SUR
S_Sulfate_sulfur_assimilation	Dechloromonas	5.97779	Sulfur	SUR
C_Citrate	Methanothrix	-1.88496	Carbon	SUR
C_Glycolysis	Methanothrix	-2.35412	Carbon	SUR
C_Gluconeogenesis	Methanothrix	-0.05278	Carbon	SUR
C_Methanogenesis	Methanothrix	6.05853	Carbon	SUR
C_Fixation	Methanothrix	1.77767	Carbon	SUR
C_Degradation	Methanothrix	0.225698	Carbon	SUR
N_Organic_nitrogen_metabolism	Methanothrix	0.284802	Nitrogen	SUR
N_Nitrification	Methanothrix	2.31853	Nitrogen	SUR
N_Denitrification	Methanothrix	-1.36224	Nitrogen	SUR
N_Nitrate_assimilation	Methanothrix	7.79862	Nitrogen	SUR
N_Dissimilatory_nitrate_reduction	Methanothrix	4.10791	Nitrogen	SUR
N_Amino_acid	Methanothrix	-1.46343	Nitrogen	SUR
S_Thiosulfate_Oxidation	Methanothrix	4.61236	Sulfur	SUR
S_Dissimilatory_sulfate_reduction	Methanothrix	4.56981	Sulfur	SUR
S_Sulfate_sulfur_assimilation	Methanothrix	4.13405	Sulfur	SUR
C_Citrate	Nitrospira	10.7271	Carbon	THE
C_Glycolysis	Nitrospira	6.631	Carbon	THE
C_Gluconeogenesis	Nitrospira	7.13148	Carbon	THE
C_Methanogenesis	Nitrospira	-0.96483	Carbon	THE
C_Fixation	Nitrospira	-1.10138	Carbon	THE
C_Degradation	Nitrospira	1.96074	Carbon	THE
N_Organic_nitrogen_metabolism	Nitrospira	9.4824	Nitrogen	THE
N_Nitrification	Nitrospira	11.0125	Nitrogen	THE
N_Denitrification	Nitrospira	6.21005	Nitrogen	THE
N_Nitrate_assimilation	Nitrospira	9.22275	Nitrogen	THE
N_Dissimilatory_nitrate_reduction	Nitrospira	-0.10842	Nitrogen	THE
N_Amino_acid	Nitrospira	5.88767	Nitrogen	THE
S_Thiosulfate_Oxidation	Nitrospira	-1.8749	Sulfur	THE
S_Dissimilatory_sulfate_reduction	Nitrospira	2.59839	Sulfur	THE
S_Sulfate_sulfur_assimilation	Nitrospira	8.30807	Sulfur	THE
C_Citrate	Gloeomargarita	0.766654	Carbon	THE
C_Glycolysis	Gloeomargarita	-2.07077	Carbon	THE
C_Gluconeogenesis	Gloeomargarita	-0.11662	Carbon	THE
C_Methanogenesis	Gloeomargarita	2.99488	Carbon	THE
C_Fixation	Gloeomargarita	-2.25166	Carbon	THE
C_Degradation	Gloeomargarita	2.39504	Carbon	THE
N_Organic_nitrogen_metabolism	Gloeomargarita	-1.64685	Nitrogen	THE
N_Nitrification	Gloeomargarita	-0.07771	Nitrogen	THE
N_Denitrification	Gloeomargarita	-2.95322	Nitrogen	THE
N_Nitrate_assimilation	Gloeomargarita	-0.82327	Nitrogen	THE
N_Dissimilatory_nitrate_reduction	Gloeomargarita	0.558315	Nitrogen	THE
N_Amino_acid	Gloeomargarita	-2.26046	Nitrogen	THE
S_Thiosulfate_Oxidation	Gloeomargarita	0.523224	Sulfur	THE
S_Dissimilatory_sulfate_reduction	Gloeomargarita	1.38888	Sulfur	THE
S_Sulfate_sulfur_assimilation	Gloeomargarita	-1.32196	Sulfur	THE
C_Citrate	Methylibium	2.48479	Carbon	THE
C_Glycolysis	Methylibium	-1.36343	Carbon	THE
C_Gluconeogenesis	Methylibium	-0.39557	Carbon	THE
C_Methanogenesis	Methylibium	-0.773	Carbon	THE
C_Fixation	Methylibium	1.16158	Carbon	THE
C_Degradation	Methylibium	-1.76252	Carbon	THE
N_Organic_nitrogen_metabolism	Methylibium	0.096517	Nitrogen	THE
N_Nitrification	Methylibium	1.10862	Nitrogen	THE
N_Denitrification	Methylibium	0.088145	Nitrogen	THE
N_Nitrate_assimilation	Methylibium	2.70616	Nitrogen	THE
N_Dissimilatory_nitrate_reduction	Methylibium	-1.20981	Nitrogen	THE
N_Amino_acid	Methylibium	1.09988	Nitrogen	THE
S_Thiosulfate_Oxidation	Methylibium	1.58344	Sulfur	THE
S_Dissimilatory_sulfate_reduction	Methylibium	1.31516	Sulfur	THE
S_Sulfate_sulfur_assimilation	Methylibium	1.44181	Sulfur	THE
C_Citrate	Gaiella	-0.87902	Carbon	THE
C_Glycolysis	Gaiella	0.3406	Carbon	THE
C_Gluconeogenesis	Gaiella	-0.44651	Carbon	THE
C_Methanogenesis	Gaiella	-2.10779	Carbon	THE
C_Fixation	Gaiella	2.96476	Carbon	THE
C_Degradation	Gaiella	6.89091	Carbon	THE
N_Organic_nitrogen_metabolism	Gaiella	2.1096	Nitrogen	THE
N_Nitrification	Gaiella	-0.70877	Nitrogen	THE
N_Denitrification	Gaiella	-0.65006	Nitrogen	THE
N_Nitrate_assimilation	Gaiella	1.06187	Nitrogen	THE
N_Dissimilatory_nitrate_reduction	Gaiella	1.76361	Nitrogen	THE
N_Amino_acid	Gaiella	-0.22084	Nitrogen	THE
S_Thiosulfate_Oxidation	Gaiella	0.822463	Sulfur	THE
S_Dissimilatory_sulfate_reduction	Gaiella	1.05366	Sulfur	THE
S_Sulfate_sulfur_assimilation	Gaiella	0.236	Sulfur	THE
C_Citrate	Halioglobus	2.171	Carbon	THE
C_Glycolysis	Halioglobus	0.350936	Carbon	THE
C_Gluconeogenesis	Halioglobus	2.45216	Carbon	THE
C_Methanogenesis	Halioglobus	1.25396	Carbon	THE
C_Fixation	Halioglobus	-0.53402	Carbon	THE
C_Degradation	Halioglobus	3.5855	Carbon	THE
N_Organic_nitrogen_metabolism	Halioglobus	4.51131	Nitrogen	THE
N_Nitrification	Halioglobus	2.78849	Nitrogen	THE
N_Denitrification	Halioglobus	6.71235	Nitrogen	THE
N_Nitrate_assimilation	Halioglobus	1.86152	Nitrogen	THE
N_Dissimilatory_nitrate_reduction	Halioglobus	-1.48604	Nitrogen	THE
N_Amino_acid	Halioglobus	1.47436	Nitrogen	THE
S_Thiosulfate_Oxidation	Halioglobus	-0.87097	Sulfur	THE
S_Dissimilatory_sulfate_reduction	Halioglobus	0.426728	Sulfur	THE
S_Sulfate_sulfur_assimilation	Halioglobus	11.1305	Sulfur	THE
C_Citrate	Anaeromyxobacter	2.43552	Carbon	THE
C_Glycolysis	Anaeromyxobacter	5.35326	Carbon	THE
C_Gluconeogenesis	Anaeromyxobacter	5.93595	Carbon	THE
C_Methanogenesis	Anaeromyxobacter	2.53172	Carbon	THE
C_Fixation	Anaeromyxobacter	1.68209	Carbon	THE
C_Degradation	Anaeromyxobacter	2.5065	Carbon	THE
N_Organic_nitrogen_metabolism	Anaeromyxobacter	1.77128	Nitrogen	THE
N_Nitrification	Anaeromyxobacter	3.46428	Nitrogen	THE
N_Denitrification	Anaeromyxobacter	5.38117	Nitrogen	THE
N_Nitrate_assimilation	Anaeromyxobacter	1.61903	Nitrogen	THE
N_Dissimilatory_nitrate_reduction	Anaeromyxobacter	5.95141	Nitrogen	THE
N_Amino_acid	Anaeromyxobacter	1.42028	Nitrogen	THE
S_Thiosulfate_Oxidation	Anaeromyxobacter	-0.73681	Sulfur	THE
S_Dissimilatory_sulfate_reduction	Anaeromyxobacter	3.09516	Sulfur	THE
S_Sulfate_sulfur_assimilation	Anaeromyxobacter	5.34025	Sulfur	THE
C_Citrate	Streptomyces	-0.9589	Carbon	THE
C_Glycolysis	Streptomyces	2.94095	Carbon	THE
C_Gluconeogenesis	Streptomyces	-0.60806	Carbon	THE
C_Methanogenesis	Streptomyces	3.54514	Carbon	THE
C_Fixation	Streptomyces	-0.46864	Carbon	THE
C_Degradation	Streptomyces	4.02072	Carbon	THE
N_Organic_nitrogen_metabolism	Streptomyces	1.21396	Nitrogen	THE
N_Nitrification	Streptomyces	1.37109	Nitrogen	THE
N_Denitrification	Streptomyces	0.445479	Nitrogen	THE
N_Nitrate_assimilation	Streptomyces	1.07419	Nitrogen	THE
N_Dissimilatory_nitrate_reduction	Streptomyces	2.18583	Nitrogen	THE
N_Amino_acid	Streptomyces	0.867033	Nitrogen	THE
S_Thiosulfate_Oxidation	Streptomyces	1.8087	Sulfur	THE
S_Dissimilatory_sulfate_reduction	Streptomyces	-2.31716	Sulfur	THE
S_Sulfate_sulfur_assimilation	Streptomyces	-0.5099	Sulfur	THE
C_Citrate	Haliea	5.53062	Carbon	THE
C_Glycolysis	Haliea	7.39673	Carbon	THE
C_Gluconeogenesis	Haliea	8.38464	Carbon	THE
C_Methanogenesis	Haliea	7.10841	Carbon	THE
C_Fixation	Haliea	6.7842	Carbon	THE
C_Degradation	Haliea	0.826452	Carbon	THE
N_Organic_nitrogen_metabolism	Haliea	4.89592	Nitrogen	THE
N_Nitrification	Haliea	2.2205	Nitrogen	THE
N_Denitrification	Haliea	5.12721	Nitrogen	THE
N_Nitrate_assimilation	Haliea	2.78631	Nitrogen	THE
N_Dissimilatory_nitrate_reduction	Haliea	-0.40237	Nitrogen	THE
N_Amino_acid	Haliea	1.1744	Nitrogen	THE
S_Thiosulfate_Oxidation	Haliea	1.66021	Sulfur	THE
S_Dissimilatory_sulfate_reduction	Haliea	5.27074	Sulfur	THE
S_Sulfate_sulfur_assimilation	Haliea	5.46298	Sulfur	THE
C_Citrate	Aromatoleum	4.04699	Carbon	THE
C_Glycolysis	Aromatoleum	5.58298	Carbon	THE
C_Gluconeogenesis	Aromatoleum	6.49694	Carbon	THE
C_Methanogenesis	Aromatoleum	4.14933	Carbon	THE
C_Fixation	Aromatoleum	-0.50116	Carbon	THE
C_Degradation	Aromatoleum	1.84538	Carbon	THE
N_Organic_nitrogen_metabolism	Aromatoleum	1.64151	Nitrogen	THE
N_Nitrification	Aromatoleum	2.19072	Nitrogen	THE
N_Denitrification	Aromatoleum	5.91465	Nitrogen	THE
N_Nitrate_assimilation	Aromatoleum	2.57732	Nitrogen	THE
N_Dissimilatory_nitrate_reduction	Aromatoleum	-1.16192	Nitrogen	THE
N_Amino_acid	Aromatoleum	0.551159	Nitrogen	THE
S_Thiosulfate_Oxidation	Aromatoleum	0.557622	Sulfur	THE
S_Dissimilatory_sulfate_reduction	Aromatoleum	4.87446	Sulfur	THE
S_Sulfate_sulfur_assimilation	Aromatoleum	2.40789	Sulfur	THE
C_Citrate	Pedosphaera	8.24652	Carbon	THE
C_Glycolysis	Pedosphaera	4.39394	Carbon	THE
C_Gluconeogenesis	Pedosphaera	4.6188	Carbon	THE
C_Methanogenesis	Pedosphaera	-3.90948	Carbon	THE
C_Fixation	Pedosphaera	-1.5113	Carbon	THE
C_Degradation	Pedosphaera	4.17176	Carbon	THE
N_Organic_nitrogen_metabolism	Pedosphaera	8.98092	Nitrogen	THE
N_Nitrification	Pedosphaera	7.74391	Nitrogen	THE
N_Denitrification	Pedosphaera	3.91017	Nitrogen	THE
N_Nitrate_assimilation	Pedosphaera	9.04641	Nitrogen	THE
N_Dissimilatory_nitrate_reduction	Pedosphaera	-1.54854	Nitrogen	THE
N_Amino_acid	Pedosphaera	7.98431	Nitrogen	THE
S_Thiosulfate_Oxidation	Pedosphaera	5.58039	Sulfur	THE
S_Dissimilatory_sulfate_reduction	Pedosphaera	0.754897	Sulfur	THE
S_Sulfate_sulfur_assimilation	Pedosphaera	5.01131	Sulfur	THE
C_Citrate	Ideonella	0.641667	Carbon	THE
C_Glycolysis	Ideonella	2.45484	Carbon	THE
C_Gluconeogenesis	Ideonella	3.07404	Carbon	THE
C_Methanogenesis	Ideonella	4.13281	Carbon	THE
C_Fixation	Ideonella	-0.47318	Carbon	THE
C_Degradation	Ideonella	1.13315	Carbon	THE
N_Organic_nitrogen_metabolism	Ideonella	-0.78188	Nitrogen	THE
N_Nitrification	Ideonella	-0.75967	Nitrogen	THE
N_Denitrification	Ideonella	4.46489	Nitrogen	THE
N_Nitrate_assimilation	Ideonella	2.43964	Nitrogen	THE
N_Dissimilatory_nitrate_reduction	Ideonella	-1.11252	Nitrogen	THE
N_Amino_acid	Ideonella	-1.00651	Nitrogen	THE
S_Thiosulfate_Oxidation	Ideonella	2.40585	Sulfur	THE
S_Dissimilatory_sulfate_reduction	Ideonella	4.48663	Sulfur	THE
S_Sulfate_sulfur_assimilation	Ideonella	-0.19829	Sulfur	THE
C_Citrate	Rubrivivax	-0.52847	Carbon	THE
C_Glycolysis	Rubrivivax	-0.53197	Carbon	THE
C_Gluconeogenesis	Rubrivivax	2.9117	Carbon	THE
C_Methanogenesis	Rubrivivax	0.922837	Carbon	THE
C_Fixation	Rubrivivax	1.04746	Carbon	THE
C_Degradation	Rubrivivax	0.757202	Carbon	THE
N_Organic_nitrogen_metabolism	Rubrivivax	-1.55408	Nitrogen	THE
N_Nitrification	Rubrivivax	-0.76233	Nitrogen	THE
N_Denitrification	Rubrivivax	0.503754	Nitrogen	THE
N_Nitrate_assimilation	Rubrivivax	-1.33965	Nitrogen	THE
N_Dissimilatory_nitrate_reduction	Rubrivivax	1.27844	Nitrogen	THE
N_Amino_acid	Rubrivivax	-0.30583	Nitrogen	THE
S_Thiosulfate_Oxidation	Rubrivivax	0.003879	Sulfur	THE
S_Dissimilatory_sulfate_reduction	Rubrivivax	-1.0143	Sulfur	THE
S_Sulfate_sulfur_assimilation	Rubrivivax	-0.33588	Sulfur	THE
C_Citrate	Candidatus_Methylomirabilis	2.39836	Carbon	THE
C_Glycolysis	Candidatus_Methylomirabilis	3.02614	Carbon	THE
C_Gluconeogenesis	Candidatus_Methylomirabilis	-1.67482	Carbon	THE
C_Methanogenesis	Candidatus_Methylomirabilis	-0.44018	Carbon	THE
C_Fixation	Candidatus_Methylomirabilis	-1.57175	Carbon	THE
C_Degradation	Candidatus_Methylomirabilis	5.32194	Carbon	THE
N_Organic_nitrogen_metabolism	Candidatus_Methylomirabilis	6.17935	Nitrogen	THE
N_Nitrification	Candidatus_Methylomirabilis	7.82292	Nitrogen	THE
N_Denitrification	Candidatus_Methylomirabilis	-0.17458	Nitrogen	THE
N_Nitrate_assimilation	Candidatus_Methylomirabilis	0.341451	Nitrogen	THE
N_Dissimilatory_nitrate_reduction	Candidatus_Methylomirabilis	0.277246	Nitrogen	THE
N_Amino_acid	Candidatus_Methylomirabilis	2.54071	Nitrogen	THE
S_Thiosulfate_Oxidation	Candidatus_Methylomirabilis	3.10792	Sulfur	THE
S_Dissimilatory_sulfate_reduction	Candidatus_Methylomirabilis	1.18007	Sulfur	THE
S_Sulfate_sulfur_assimilation	Candidatus_Methylomirabilis	3.48151	Sulfur	THE
C_Citrate	Dechloromonas	2.35103	Carbon	THE
C_Glycolysis	Dechloromonas	3.06749	Carbon	THE
C_Gluconeogenesis	Dechloromonas	4.84837	Carbon	THE
C_Methanogenesis	Dechloromonas	1.35408	Carbon	THE
C_Fixation	Dechloromonas	-2.23561	Carbon	THE
C_Degradation	Dechloromonas	0.036539	Carbon	THE
N_Organic_nitrogen_metabolism	Dechloromonas	0.16103	Nitrogen	THE
N_Nitrification	Dechloromonas	2.66883	Nitrogen	THE
N_Denitrification	Dechloromonas	6.2032	Nitrogen	THE
N_Nitrate_assimilation	Dechloromonas	3.4444	Nitrogen	THE
N_Dissimilatory_nitrate_reduction	Dechloromonas	2.87013	Nitrogen	THE
N_Amino_acid	Dechloromonas	-1.17383	Nitrogen	THE
S_Thiosulfate_Oxidation	Dechloromonas	-1.36012	Sulfur	THE
S_Dissimilatory_sulfate_reduction	Dechloromonas	4.00284	Sulfur	THE
S_Sulfate_sulfur_assimilation	Dechloromonas	3.44923	Sulfur	THE
C_Citrate	Methanothrix	5.40822	Carbon	THE
C_Glycolysis	Methanothrix	3.42734	Carbon	THE
C_Gluconeogenesis	Methanothrix	3.48122	Carbon	THE
C_Methanogenesis	Methanothrix	6.21203	Carbon	THE
C_Fixation	Methanothrix	0.77052	Carbon	THE
C_Degradation	Methanothrix	0.434213	Carbon	THE
N_Organic_nitrogen_metabolism	Methanothrix	3.6782	Nitrogen	THE
N_Nitrification	Methanothrix	4.57261	Nitrogen	THE
N_Denitrification	Methanothrix	4.88379	Nitrogen	THE
N_Nitrate_assimilation	Methanothrix	0.277791	Nitrogen	THE
N_Dissimilatory_nitrate_reduction	Methanothrix	2.54621	Nitrogen	THE
N_Amino_acid	Methanothrix	0.691408	Nitrogen	THE
S_Thiosulfate_Oxidation	Methanothrix	-2.22856	Sulfur	THE
S_Dissimilatory_sulfate_reduction	Methanothrix	3.40901	Sulfur	THE
S_Sulfate_sulfur_assimilation	Methanothrix	4.29713	Sulfur	THE
C_Citrate	Nitrospira	0.309787	Carbon	DEE
C_Glycolysis	Nitrospira	0.958859	Carbon	DEE
C_Gluconeogenesis	Nitrospira	1.16428	Carbon	DEE
C_Methanogenesis	Nitrospira	0.145341	Carbon	DEE
C_Fixation	Nitrospira	-3.03815	Carbon	DEE
C_Degradation	Nitrospira	0.096357	Carbon	DEE
N_Organic_nitrogen_metabolism	Nitrospira	2.87121	Nitrogen	DEE
N_Nitrification	Nitrospira	-0.6329	Nitrogen	DEE
N_Denitrification	Nitrospira	-0.57124	Nitrogen	DEE
N_Nitrate_assimilation	Nitrospira	-1.33767	Nitrogen	DEE
N_Dissimilatory_nitrate_reduction	Nitrospira	-0.10586	Nitrogen	DEE
N_Amino_acid	Nitrospira	-1.9385	Nitrogen	DEE
S_Thiosulfate_Oxidation	Nitrospira	-0.15981	Sulfur	DEE
S_Dissimilatory_sulfate_reduction	Nitrospira	-3.64055	Sulfur	DEE
S_Sulfate_sulfur_assimilation	Nitrospira	0.197166	Sulfur	DEE
C_Citrate	Gloeomargarita	1.67737	Carbon	DEE
C_Glycolysis	Gloeomargarita	-2.41501	Carbon	DEE
C_Gluconeogenesis	Gloeomargarita	4.12775	Carbon	DEE
C_Methanogenesis	Gloeomargarita	-0.61859	Carbon	DEE
C_Fixation	Gloeomargarita	4.65742	Carbon	DEE
C_Degradation	Gloeomargarita	1.43974	Carbon	DEE
N_Organic_nitrogen_metabolism	Gloeomargarita	-1.24136	Nitrogen	DEE
N_Nitrification	Gloeomargarita	2.59616	Nitrogen	DEE
N_Denitrification	Gloeomargarita	-1.93808	Nitrogen	DEE
N_Nitrate_assimilation	Gloeomargarita	10.0065	Nitrogen	DEE
N_Dissimilatory_nitrate_reduction	Gloeomargarita	1.90015	Nitrogen	DEE
N_Amino_acid	Gloeomargarita	-0.45141	Nitrogen	DEE
S_Thiosulfate_Oxidation	Gloeomargarita	0.873848	Sulfur	DEE
S_Dissimilatory_sulfate_reduction	Gloeomargarita	2.20807	Sulfur	DEE
S_Sulfate_sulfur_assimilation	Gloeomargarita	6.15763	Sulfur	DEE
C_Citrate	Methylibium	-2.92268	Carbon	DEE
C_Glycolysis	Methylibium	1.72513	Carbon	DEE
C_Gluconeogenesis	Methylibium	-1.83885	Carbon	DEE
C_Methanogenesis	Methylibium	-0.15498	Carbon	DEE
C_Fixation	Methylibium	0.244666	Carbon	DEE
C_Degradation	Methylibium	-1.62689	Carbon	DEE
N_Organic_nitrogen_metabolism	Methylibium	0.145145	Nitrogen	DEE
N_Nitrification	Methylibium	-1.3652	Nitrogen	DEE
N_Denitrification	Methylibium	-2.23073	Nitrogen	DEE
N_Nitrate_assimilation	Methylibium	-0.51619	Nitrogen	DEE
N_Dissimilatory_nitrate_reduction	Methylibium	-0.48267	Nitrogen	DEE
N_Amino_acid	Methylibium	-1.87309	Nitrogen	DEE
S_Thiosulfate_Oxidation	Methylibium	-0.68991	Sulfur	DEE
S_Dissimilatory_sulfate_reduction	Methylibium	1.28328	Sulfur	DEE
S_Sulfate_sulfur_assimilation	Methylibium	-1.00455	Sulfur	DEE
C_Citrate	Gaiella	1.3112	Carbon	DEE
C_Glycolysis	Gaiella	-0.01408	Carbon	DEE
C_Gluconeogenesis	Gaiella	-0.76317	Carbon	DEE
C_Methanogenesis	Gaiella	2.0979	Carbon	DEE
C_Fixation	Gaiella	2.41634	Carbon	DEE
C_Degradation	Gaiella	6.3977	Carbon	DEE
N_Organic_nitrogen_metabolism	Gaiella	NA	Nitrogen	DEE
N_Nitrification	Gaiella	-1.81239	Nitrogen	DEE
N_Denitrification	Gaiella	0.052445	Nitrogen	DEE
N_Nitrate_assimilation	Gaiella	2.94602	Nitrogen	DEE
N_Dissimilatory_nitrate_reduction	Gaiella	2.44118	Nitrogen	DEE
N_Amino_acid	Gaiella	4.06888	Nitrogen	DEE
S_Thiosulfate_Oxidation	Gaiella	1.32333	Sulfur	DEE
S_Dissimilatory_sulfate_reduction	Gaiella	3.31948	Sulfur	DEE
S_Sulfate_sulfur_assimilation	Gaiella	-3.07036	Sulfur	DEE
C_Citrate	Halioglobus	-0.40337	Carbon	DEE
C_Glycolysis	Halioglobus	-0.78548	Carbon	DEE
C_Gluconeogenesis	Halioglobus	4.66504	Carbon	DEE
C_Methanogenesis	Halioglobus	-1.00109	Carbon	DEE
C_Fixation	Halioglobus	0.791015	Carbon	DEE
C_Degradation	Halioglobus	-2.04949	Carbon	DEE
N_Organic_nitrogen_metabolism	Halioglobus	1.65608	Nitrogen	DEE
N_Nitrification	Halioglobus	1.90314	Nitrogen	DEE
N_Denitrification	Halioglobus	3.08091	Nitrogen	DEE
N_Nitrate_assimilation	Halioglobus	1.94081	Nitrogen	DEE
N_Dissimilatory_nitrate_reduction	Halioglobus	-0.78554	Nitrogen	DEE
N_Amino_acid	Halioglobus	-0.64713	Nitrogen	DEE
S_Thiosulfate_Oxidation	Halioglobus	2.41536	Sulfur	DEE
S_Dissimilatory_sulfate_reduction	Halioglobus	1.40325	Sulfur	DEE
S_Sulfate_sulfur_assimilation	Halioglobus	-1.06537	Sulfur	DEE
C_Citrate	Anaeromyxobacter	0.768253	Carbon	DEE
C_Glycolysis	Anaeromyxobacter	2.45714	Carbon	DEE
C_Gluconeogenesis	Anaeromyxobacter	-2.02734	Carbon	DEE
C_Methanogenesis	Anaeromyxobacter	2.99007	Carbon	DEE
C_Fixation	Anaeromyxobacter	-1.49499	Carbon	DEE
C_Degradation	Anaeromyxobacter	-2.39421	Carbon	DEE
N_Organic_nitrogen_metabolism	Anaeromyxobacter	-2.93453	Nitrogen	DEE
N_Nitrification	Anaeromyxobacter	2.29541	Nitrogen	DEE
N_Denitrification	Anaeromyxobacter	2.77353	Nitrogen	DEE
N_Nitrate_assimilation	Anaeromyxobacter	-2.88561	Nitrogen	DEE
N_Dissimilatory_nitrate_reduction	Anaeromyxobacter	2.03873	Nitrogen	DEE
N_Amino_acid	Anaeromyxobacter	-1.81452	Nitrogen	DEE
S_Thiosulfate_Oxidation	Anaeromyxobacter	2.44857	Sulfur	DEE
S_Dissimilatory_sulfate_reduction	Anaeromyxobacter	-0.33391	Sulfur	DEE
S_Sulfate_sulfur_assimilation	Anaeromyxobacter	-1.81623	Sulfur	DEE
C_Citrate	Streptomyces	2.92683	Carbon	DEE
C_Glycolysis	Streptomyces	-1.47728	Carbon	DEE
C_Gluconeogenesis	Streptomyces	2.25837	Carbon	DEE
C_Methanogenesis	Streptomyces	0.400493	Carbon	DEE
C_Fixation	Streptomyces	0.493464	Carbon	DEE
C_Degradation	Streptomyces	1.72728	Carbon	DEE
N_Organic_nitrogen_metabolism	Streptomyces	NA	Nitrogen	DEE
N_Nitrification	Streptomyces	-0.70921	Nitrogen	DEE
N_Denitrification	Streptomyces	-2.36215	Nitrogen	DEE
N_Nitrate_assimilation	Streptomyces	-2.09669	Nitrogen	DEE
N_Dissimilatory_nitrate_reduction	Streptomyces	5.63604	Nitrogen	DEE
N_Amino_acid	Streptomyces	2.20696	Nitrogen	DEE
S_Thiosulfate_Oxidation	Streptomyces	0.225746	Sulfur	DEE
S_Dissimilatory_sulfate_reduction	Streptomyces	4.39183	Sulfur	DEE
S_Sulfate_sulfur_assimilation	Streptomyces	-2.00144	Sulfur	DEE
C_Citrate	Haliea	0.904604	Carbon	DEE
C_Glycolysis	Haliea	3.57617	Carbon	DEE
C_Gluconeogenesis	Haliea	5.99722	Carbon	DEE
C_Methanogenesis	Haliea	3.95676	Carbon	DEE
C_Fixation	Haliea	0.698922	Carbon	DEE
C_Degradation	Haliea	-2.04929	Carbon	DEE
N_Organic_nitrogen_metabolism	Haliea	2.20694	Nitrogen	DEE
N_Nitrification	Haliea	1.97045	Nitrogen	DEE
N_Denitrification	Haliea	3.89435	Nitrogen	DEE
N_Nitrate_assimilation	Haliea	-2.07401	Nitrogen	DEE
N_Dissimilatory_nitrate_reduction	Haliea	-0.60693	Nitrogen	DEE
N_Amino_acid	Haliea	2.37908	Nitrogen	DEE
S_Thiosulfate_Oxidation	Haliea	4.27535	Sulfur	DEE
S_Dissimilatory_sulfate_reduction	Haliea	3.08844	Sulfur	DEE
S_Sulfate_sulfur_assimilation	Haliea	-2.03225	Sulfur	DEE
C_Citrate	Aromatoleum	1.75051	Carbon	DEE
C_Glycolysis	Aromatoleum	1.78712	Carbon	DEE
C_Gluconeogenesis	Aromatoleum	-1.48069	Carbon	DEE
C_Methanogenesis	Aromatoleum	1.11458	Carbon	DEE
C_Fixation	Aromatoleum	0.098522	Carbon	DEE
C_Degradation	Aromatoleum	5.90414	Carbon	DEE
N_Organic_nitrogen_metabolism	Aromatoleum	9.13345	Nitrogen	DEE
N_Nitrification	Aromatoleum	-1.14955	Nitrogen	DEE
N_Denitrification	Aromatoleum	3.2207	Nitrogen	DEE
N_Nitrate_assimilation	Aromatoleum	-1.55986	Nitrogen	DEE
N_Dissimilatory_nitrate_reduction	Aromatoleum	3.49278	Nitrogen	DEE
N_Amino_acid	Aromatoleum	9.12623	Nitrogen	DEE
S_Thiosulfate_Oxidation	Aromatoleum	3.82716	Sulfur	DEE
S_Dissimilatory_sulfate_reduction	Aromatoleum	0.88757	Sulfur	DEE
S_Sulfate_sulfur_assimilation	Aromatoleum	-0.14746	Sulfur	DEE
C_Citrate	Pedosphaera	5.22141	Carbon	DEE
C_Glycolysis	Pedosphaera	-1.02354	Carbon	DEE
C_Gluconeogenesis	Pedosphaera	-0.87124	Carbon	DEE
C_Methanogenesis	Pedosphaera	-1.27575	Carbon	DEE
C_Fixation	Pedosphaera	-2.09538	Carbon	DEE
C_Degradation	Pedosphaera	-3.16494	Carbon	DEE
N_Organic_nitrogen_metabolism	Pedosphaera	-0.31273	Nitrogen	DEE
N_Nitrification	Pedosphaera	4.88193	Nitrogen	DEE
N_Denitrification	Pedosphaera	-1.53941	Nitrogen	DEE
N_Nitrate_assimilation	Pedosphaera	-1.28387	Nitrogen	DEE
N_Dissimilatory_nitrate_reduction	Pedosphaera	-1.08562	Nitrogen	DEE
N_Amino_acid	Pedosphaera	-1.31327	Nitrogen	DEE
S_Thiosulfate_Oxidation	Pedosphaera	-1.34894	Sulfur	DEE
S_Dissimilatory_sulfate_reduction	Pedosphaera	-1.62965	Sulfur	DEE
S_Sulfate_sulfur_assimilation	Pedosphaera	0.324051	Sulfur	DEE
C_Citrate	Ideonella	2.77375	Carbon	DEE
C_Glycolysis	Ideonella	1.33187	Carbon	DEE
C_Gluconeogenesis	Ideonella	0.672273	Carbon	DEE
C_Methanogenesis	Ideonella	-1.55003	Carbon	DEE
C_Fixation	Ideonella	0.950612	Carbon	DEE
C_Degradation	Ideonella	-0.67773	Carbon	DEE
N_Organic_nitrogen_metabolism	Ideonella	-1.07498	Nitrogen	DEE
N_Nitrification	Ideonella	2.58488	Nitrogen	DEE
N_Denitrification	Ideonella	1.36237	Nitrogen	DEE
N_Nitrate_assimilation	Ideonella	-1.80648	Nitrogen	DEE
N_Dissimilatory_nitrate_reduction	Ideonella	1.51226	Nitrogen	DEE
N_Amino_acid	Ideonella	-1.3345	Nitrogen	DEE
S_Thiosulfate_Oxidation	Ideonella	1.53236	Sulfur	DEE
S_Dissimilatory_sulfate_reduction	Ideonella	2.08036	Sulfur	DEE
S_Sulfate_sulfur_assimilation	Ideonella	-1.03179	Sulfur	DEE
C_Citrate	Rubrivivax	1.43797	Carbon	DEE
C_Glycolysis	Rubrivivax	3.88471	Carbon	DEE
C_Gluconeogenesis	Rubrivivax	4.48798	Carbon	DEE
C_Methanogenesis	Rubrivivax	6.32177	Carbon	DEE
C_Fixation	Rubrivivax	1.43578	Carbon	DEE
C_Degradation	Rubrivivax	-0.49495	Carbon	DEE
N_Organic_nitrogen_metabolism	Rubrivivax	0.890097	Nitrogen	DEE
N_Nitrification	Rubrivivax	4.10704	Nitrogen	DEE
N_Denitrification	Rubrivivax	9.55793	Nitrogen	DEE
N_Nitrate_assimilation	Rubrivivax	0.705602	Nitrogen	DEE
N_Dissimilatory_nitrate_reduction	Rubrivivax	4.56052	Nitrogen	DEE
N_Amino_acid	Rubrivivax	3.81836	Nitrogen	DEE
S_Thiosulfate_Oxidation	Rubrivivax	7.62719	Sulfur	DEE
S_Dissimilatory_sulfate_reduction	Rubrivivax	2.72589	Sulfur	DEE
S_Sulfate_sulfur_assimilation	Rubrivivax	-1.55489	Sulfur	DEE
C_Citrate	Candidatus_Methylomirabilis	7.61276	Carbon	DEE
C_Glycolysis	Candidatus_Methylomirabilis	8.26893	Carbon	DEE
C_Gluconeogenesis	Candidatus_Methylomirabilis	3.97556	Carbon	DEE
C_Methanogenesis	Candidatus_Methylomirabilis	7.65166	Carbon	DEE
C_Fixation	Candidatus_Methylomirabilis	2.0638	Carbon	DEE
C_Degradation	Candidatus_Methylomirabilis	1.70971	Carbon	DEE
N_Organic_nitrogen_metabolism	Candidatus_Methylomirabilis	-2.34532	Nitrogen	DEE
N_Nitrification	Candidatus_Methylomirabilis	6.75986	Nitrogen	DEE
N_Denitrification	Candidatus_Methylomirabilis	4.56103	Nitrogen	DEE
N_Nitrate_assimilation	Candidatus_Methylomirabilis	-3.03529	Nitrogen	DEE
N_Dissimilatory_nitrate_reduction	Candidatus_Methylomirabilis	6.07402	Nitrogen	DEE
N_Amino_acid	Candidatus_Methylomirabilis	0.65824	Nitrogen	DEE
S_Thiosulfate_Oxidation	Candidatus_Methylomirabilis	3.3358	Sulfur	DEE
S_Dissimilatory_sulfate_reduction	Candidatus_Methylomirabilis	5.95741	Sulfur	DEE
S_Sulfate_sulfur_assimilation	Candidatus_Methylomirabilis	-2.2838	Sulfur	DEE
C_Citrate	Dechloromonas	-1.29968	Carbon	DEE
C_Glycolysis	Dechloromonas	1.35459	Carbon	DEE
C_Gluconeogenesis	Dechloromonas	-0.82647	Carbon	DEE
C_Methanogenesis	Dechloromonas	-1.73253	Carbon	DEE
C_Fixation	Dechloromonas	-1.23766	Carbon	DEE
C_Degradation	Dechloromonas	-1.23498	Carbon	DEE
N_Organic_nitrogen_metabolism	Dechloromonas	-0.91059	Nitrogen	DEE
N_Nitrification	Dechloromonas	-2.1592	Nitrogen	DEE
N_Denitrification	Dechloromonas	-0.08749	Nitrogen	DEE
N_Nitrate_assimilation	Dechloromonas	-2.00831	Nitrogen	DEE
N_Dissimilatory_nitrate_reduction	Dechloromonas	-0.68489	Nitrogen	DEE
N_Amino_acid	Dechloromonas	-0.79973	Nitrogen	DEE
S_Thiosulfate_Oxidation	Dechloromonas	-1.04681	Sulfur	DEE
S_Dissimilatory_sulfate_reduction	Dechloromonas	-0.85678	Sulfur	DEE
S_Sulfate_sulfur_assimilation	Dechloromonas	-0.99591	Sulfur	DEE
C_Citrate	Methanothrix	-0.36625	Carbon	DEE
C_Glycolysis	Methanothrix	0.433466	Carbon	DEE
C_Gluconeogenesis	Methanothrix	-1.53638	Carbon	DEE
C_Methanogenesis	Methanothrix	1.31334	Carbon	DEE
C_Fixation	Methanothrix	1.2684	Carbon	DEE
C_Degradation	Methanothrix	5.87995	Carbon	DEE
N_Organic_nitrogen_metabolism	Methanothrix	3.66559	Nitrogen	DEE
N_Nitrification	Methanothrix	-0.81363	Nitrogen	DEE
N_Denitrification	Methanothrix	0.31709	Nitrogen	DEE
N_Nitrate_assimilation	Methanothrix	-0.28964	Nitrogen	DEE
N_Dissimilatory_nitrate_reduction	Methanothrix	5.18958	Nitrogen	DEE
N_Amino_acid	Methanothrix	5.54243	Nitrogen	DEE
S_Thiosulfate_Oxidation	Methanothrix	0.751912	Sulfur	DEE
S_Dissimilatory_sulfate_reduction	Methanothrix	2.40975	Sulfur	DEE
S_Sulfate_sulfur_assimilation	Methanothrix	-2.86241	Sulfur	DEE
